# Supplementary material for: Binary peptide coacervates as an active model for biomolecular condensates
Source: Nat Commun. 2025 Mar 11;16:2407. doi: 10.1038/s41467-025-57772-z (PMC11897134; doi:10.1038/s41467-025-57772-z)
Supplement: Supplementary file 3 — Source data [file 41467_2025_57772_MOESM3_ESM.xlsx]

## Sheet: Figure 2c
1	0.0539	0.0616	0.0681
2	0.3827	0.3915	0.5498
3	0.0529	0.0539	0.0652
4	0.3675	0.3919	0.4471
5	0.0483	0.0512	0.0647
6	0.3926	0.419	0.4582
7	0.0454	0.0502	0.0692
8	0.3824	0.4187	0.4603
9	0.0458	0.0517	0.0727
10	0.3723	0.4165	0.4578

## Sheet: Fgure 2d
4	0.0447	0.0629	0.0507
5	0.0449	0.0619	0.0524
6	0.0442	0.0612	0.0549
6.5	0.0452	0.0691	0.0565
7	0.0682	0.1436	0.1977
7.5	0.1328	0.2637	0.3119
8	0.1633	0.2869	0.2858
8.5	0.1642	0.2506	0.265
9	0.1334	0.2305	0.2248
10	0.1323	0.2143	0.2377
11	0.0485	0.1474	0.1474
11.5	0.0546	0.0766	0.0646

## Sheet: Figure 2f
0	174.405	166.498	181.124	173.762	180.654		175.289	5.98394		1.00165	0.03419
0.372	171.859	166.121	179.982	173.572	180.066		174.32	5.89292		0.99611	0.03367
0.743	171.175	166.4	180.335	174.001	180.066		174.395	5.95583		0.99655	0.03403
1.122	172.242	167.609	180.049	173.507	181.144		174.91	5.6494		0.99949	0.03228
1.493	173.117	165.294	180.121	173.733	179.96		174.445	6.09585		0.99683	0.03483
1.872	172.836	166.235	181.78	174.456	181.125		175.286	6.42026		1.00164	0.03669
2.243	172.467	165.89	180.503	172.764	179.627		174.25	5.985		0.99571	0.0342
2.616	173.055	167.551	181.115	175.174	179.784		175.336	5.4547		1.00192	0.03117
2.992	174.289	166.685	181.116	174.764	180.594		175.489	5.85671		1.0028	0.03347
3.363	173.453	167.569	180.68	174.768	181.552		175.604	5.72359		1.00345	0.03271
3.742
4.114
4.486
4.862
5.233
5.612
5.984
6.356
6.732
7.103
7.482
7.853
8.226
8.602
8.974
9.352
9.724
10.096
10.472
10.844
11.222
11.593
11.966
12.343
12.715
13.092
13.463
13.836
14.213
14.585
14.963	81.3241	89.5675	95.0161	94.5056	100.164		92.1154	7.1037		0.52637	0.04059
15.335	84.7062	92.4956	97.7267	97.5406	103.16		95.1258	6.93962		0.54358	0.03965
15.707	88.749	95.1135	101.617	100.357	106.323		98.4318	6.72466		0.56247	0.03843
16.083	90.657	97.5662	103.454	103.338	108.415		100.686	6.79602		0.57535	0.03883
16.454	93.5927	100.602	107.184	106.141	112.034		103.911	7.05493		0.59377	0.04031
16.833	97.4477	102.144	108.959	108.735	114.052		106.267	6.49463		0.60724	0.03711
17.205	99.1778	105.602	111.761	110.252	116.311		108.621	6.51836		0.62069	0.03725
17.576	101.151	107.744	114.033	111.467	118.206		110.52	6.47661		0.63154	0.03701
17.953	103.026	108.892	116.042	114.382	120.352		112.539	6.71758		0.64308	0.03839
18.324	105.013	110.976	117.625	116.665	121.927		114.441	6.55785		0.65395	0.03747
18.703	108.004	112.7	120.286	117.441	124.488		116.584	6.43463		0.66619	0.03677
19.075	110.033	113.541	122.535	120.526	125.845		118.496	6.53103		0.67712	0.03732
19.447	111.541	116.04	123.117	121.788	127.033		119.904	6.11474		0.68516	0.03494
19.823	112.358	117.16	124.986	123.297	129.873		121.535	6.85358		0.69448	0.03916
20.195	114.32	118.318	127.677	124.136	130.636		123.017	6.68448		0.70296	0.0382
20.573	116.154	118.4	130.039	125.823	132.084		124.5	7.01474		0.71143	0.04008
20.945	117.678	120.462	132.273	126.836	132.594		125.969	6.77221		0.71982	0.0387
21.316	118.624	121.965	131.13	129.201	133.68		126.92	6.36383		0.72526	0.03636
21.693	120.591	123.468	134.046	129.521	136.236		128.772	6.69214		0.73584	0.03824
22.065	122.236	123.953	135	131.035	137.806		130.006	6.77949		0.74289	0.03874
22.443	122.434	125.48	136.116	132.129	137.209		130.674	6.50606		0.74671	0.03718
22.814	123.788	126.472	137.963	134.282	140.43		132.587	7.21298		0.75764	0.04122
23.186	126.151	128.604	139.683	133.854	140.87		133.833	6.52103		0.76476	0.03726
23.563	126.324	128.387	140.434	137.221	142.154		134.904	7.15181		0.77088	0.04087
23.935	127.774	129.822	142.014	135.86	143.219		135.738	6.96042		0.77565	0.03977
24.313	129.253	129.711	143.881	138.06	144.113		137.004	7.28359		0.78288	0.04162
24.684	129.6	131.805	144.625	138.302	144.261		137.719	6.92315		0.78696	0.03956
25.056	131.064	132.712	146.433	140.227	146.75		139.437	7.3887		0.79679	0.04222
25.433	132.126	133.444	147.249	141.546	147.846		140.442	7.42469		0.80253	0.04243
25.805	132.317	133.219	147.352	141.763	148.068		140.544	7.51322		0.80311	0.04293
26.183	133.381	135.436	149.117	142.172	149.173		141.856	7.40607		0.8106	0.04232
26.555	133.072	135.318	150.317	143.639	149.649		142.399	7.96772		0.81371	0.04553
26.927	135.404	135.487	150.631	144.707	151.209		143.488	7.77032		0.81993	0.0444
27.303	136.483	137.654	152.033	145.496	152.305		144.794	7.57237		0.8274	0.04327
27.676	137.048	138.281	152.474	146.69	152.702		145.439	7.50767		0.83108	0.0429
28.053	138.865	138.671	154.216	146.286	153.709		146.349	7.59966		0.83628	0.04343
28.426	138.588	139.702	155.705	148.482	154		147.295	7.91452		0.84169	0.04523
28.797	139.681	139.857	156.674	148.066	156.042		148.064	8.29752		0.84608	0.04741
29.173	140.607	141.211	157.561	148.725	155.718		148.764	7.89534		0.85008	0.04512
29.545	140.695	140.443	158.761	149.252	157.469		149.324	8.78564		0.85328	0.0502
29.923	141.565	140.422	157.884	149.629	156.652		149.231	8.16185		0.85275	0.04664
30.295	142.907	143.037	158.083	150.498	157.24		150.353	7.35139		0.85916	0.04201
30.667	143.496	142.656	160.528	151.35	157.995		151.205	8.14816		0.86403	0.04656
31.043	144.596	144.682	161.475	152.828	158.796		152.475	7.80833		0.87129	0.04462
31.416	144.979	144.545	161.312	151.551	159.011		152.28	7.75516		0.87017	0.04432
31.793	143.965	143.603	163.059	153.783	159.57		152.796	8.86972		0.87312	0.05068
32.166	146.421	145.52	162.985	153.263	161.729		153.984	8.22139		0.87991	0.04698
32.537	146.557	145.236	162.737	154.3	161.183		154.003	8.06572		0.88001	0.04609
32.913	146.656	145.805	163.514	154.378	162.531		154.577	8.40956		0.8833	0.04805
33.286	146.968	146.344	164.89	155.617	161.758		155.115	8.41454		0.88637	0.04808
33.663	147.951	147.482	165.749	156.207	163.106		156.099	8.40942		0.89199	0.04805
34.035	148.96	147.701	166.312	156.253	163.148		156.475	8.28863		0.89414	0.04736
34.407	149.861	148.396	166.962	156.703	164.56		157.296	8.38205		0.89884	0.0479
34.783	149.67	149.222	167.975	157.635	164.591		157.819	8.5053		0.90182	0.0486
35.155	150.235	149.816	167.498	157.318	165.136		158.001	8.19892		0.90286	0.04685
35.533	150.979	149.044	168.458	158.551	165.057		158.418	8.48688		0.90524	0.0485
35.905	151.902	150.141	168.083	159.263	166.866		159.251	8.26124		0.91001	0.04721
36.277	151.101	150.016	168.889	159.702	165.397		159.021	8.40091		0.90869	0.04801
36.653	152.987	151.279	167.796	159.479	166.952		159.699	7.65112		0.91256	0.04372
37.025	154.398	151.62	170.573	161.101	168.356		161.21	8.32304		0.9212	0.04756
37.403	154.052	152.512	170.405	161.26	167.779		161.202	7.97822		0.92115	0.04559
37.776	153.817	152.579	170.992	160.124	166.817		160.866	8.01352		0.91923	0.04579
38.148	154.315	152.26	171.393	162.322	168.386		161.735	8.40657		0.9242	0.04804
38.523	155.169	152.364	171.504	162.466	168.689		162.038	8.28823		0.92593	0.04736
38.895	156.478	154.77	172.925	163.335	169.647		163.431	7.93945		0.93389	0.04537
39.273	155.653	152.67	172.916	161.486	171.26		162.797	9.07378		0.93027	0.05185
39.645	155.871	153.844	173.132	162.632	170.293		163.154	8.52221		0.93231	0.0487
40.017	158.656	153.327	172.61	164.162	170.735		163.898	8.09236		0.93656	0.04624
40.394	157.738	154.091	174.259	164.147	170.557		164.159	8.44927		0.93805	0.04828
40.766	158.053	154.153	173.765	164.97	170.77		164.342	8.27469		0.9391	0.04728
41.143	157.081	155.159	172.227	163.884	171.957		164.062	8.01625		0.93749	0.04581
41.515	157.739	155.446	174.953	165.402	172.346		165.177	8.61707		0.94387	0.04924
41.887	159.243	154.608	175.135	165.745	172.569		165.46	8.66958		0.94549	0.04954
42.264	159.227	156.799	175.052	165.087	171.527		165.539	7.79058		0.94593	0.04452
42.636	160.124	155.55	176.032	166.823	172.492		166.204	8.47046		0.94974	0.0484
43.014	158.956	155.665	176.062	165.232	172.576		165.698	8.67563		0.94685	0.04958
43.386	160.252	156.045	174.906	164.941	174.202		166.069	8.36378		0.94897	0.04779
43.758	160.24	156.912	176.246	167.099	173.398		166.779	8.27141		0.95302	0.04727
44.134	160.926	157.58	175.936	167.89	172.951		167.056	7.77285		0.95461	0.04442
44.506	159.869	157.994	176.527	166.77	173.77		166.986	8.19484		0.95421	0.04683
44.884	160.375	158.236	176.753	167.679	174.169		167.442	8.16562		0.95681	0.04666
45.256	161.364	158.514	176.6	167.908	173.745		167.626	7.75068		0.95787	0.04429
45.628	162.081	158.348	177.235	168.919	174.594		168.235	8.02399		0.96135	0.04585
46.004	161.134	158.376	177.735	168.764	174.68		168.138	8.3613		0.96079	0.04778
46.376	162.39	159.149	177.122	169.142	173.753		168.311	7.53228		0.96178	0.04304
46.754	161.276	159.503	177.809	170.054	175.338		168.796	8.19337		0.96455	0.04682
47.126	163.642	159.748	177.381	168.734	174.73		168.847	7.37131		0.96484	0.04212
47.498	164.298	160.375	177.476	168.704	175.593		169.289	7.27143		0.96737	0.04155
47.874	163.189	159.851	178.372	169.557	175.018		169.197	7.7722		0.96684	0.04441
48.246	163.45	159.502	177.668	169.464	174.788		168.975	7.58069		0.96557	0.04332
48.624	163.955	159.903	177.512	170.315	175.541		169.445	7.4865		0.96826	0.04278
48.996	163.072	160.334	178.85	168.789	175.105		169.23	7.81507		0.96703	0.04466
49.368	164.376	159.922	178.773	171.09	175.533		169.939	7.77736		0.97108	0.04444
49.744	165.589	159.827	177.858	170.946	177.544		170.353	7.77598		0.97344	0.04443
50.116	164.652	160.966	179.065	170.72	176.177		170.316	7.59222		0.97323	0.04338
50.494	166.005	161.671	178.355	169.655	174.083		169.954	6.55586		0.97116	0.03746
50.866	164.124	160.628	178.9	171.744	175.943		170.268	7.73925		0.97296	0.04422
51.238	166.405	159.85	179.786	171.537	175.536		170.623	7.79091		0.97499	0.04452
51.614	166.347	161.339	178.677	171.089	177.401		170.971	7.32976		0.97697	0.04188
51.986	165.847	160.602	178.982	171.217	175.714		170.472	7.40369		0.97413	0.04231
52.364	167.323	162.486	179.313	172.061	176.633		171.563	6.82647		0.98036	0.03901
52.736	167.435	162.445	180.351	171.581	176.82		171.726	7.15733		0.98129	0.0409
53.108	166.463	161.189	178.572	171.448	177.704		171.075	7.40409		0.97757	0.04231
53.484	165.948	161.566	179.974	172.293	177.406		171.438	7.69407		0.97964	0.04397
53.856	167.352	162.322	179.985	172.341	177.839		171.968	7.30135		0.98267	0.04172
54.234	167.834	163.084	180.351	173.216	177.784		172.454	7.07986		0.98545	0.04046
54.606	168.226	163.31	180.698	172.604	177.559		172.479	6.99157		0.9856	0.03995
54.978	168.431	163.419	180.06	172.497	178.661		172.613	6.96536		0.98636	0.0398
55.355	168.523	163.357	181.747	172.408	177.291		172.665	7.20683		0.98666	0.04118
55.727	169.69	162.4	182.156	173.901	178.498		173.329	7.70808		0.99045	0.04405
56.105	169.238	163.391	179.931	173.233	178.144		172.788	6.72332		0.98736	0.03842
56.476	169.941	162.97	180.91	173.536	179.112		173.294	7.24147		0.99025	0.04138
56.848	168.574	163.324	180.963	173.283	179.048		173.038	7.30203		0.98879	0.04173
57.225	169.083	164.95	181.837	173.853	177.003		173.345	6.60293		0.99054	0.03773
57.597	169.409	164.429	181.991	174.854	179.122		173.961	7.13272		0.99406	0.04076
57.975	170.076	164.806	181.079	173.986	178.521		173.694	6.51954		0.99253	0.03725
58.347	169.9	165.317	181.01	173.748	179.319		173.859	6.51173		0.99348	0.03721
58.719	170.161	164.516	181.953	174.773	180.081		174.297	7.16007		0.99598	0.04091
59.095	171.28	166.001	181.933	174.122	180.054		174.678	6.49396		0.99816	0.03711
59.466	170.438	165.774	181.985	176.25	179.076		174.704	6.56614		0.99831	0.03752
59.845	171.079	165.093	182.118	174.548	179.866		174.541	6.83767		0.99738	0.03907
60.217	171.241	165.757	182.222	174.934	180.517		174.934	6.74801		0.99962	0.03856
60.588	171.425	164.627	182.592	175.01	180.487		174.828	7.21088		0.99902	0.04121
60.965	172.876	165.38	183.402	175.625	180.159		175.488	6.9546		1.00279	0.03974
61.336	171.544	165.301	181.577	175.633	180.644		174.94	6.73639		0.99966	0.03849
61.715	171.221	166.574	182.704	174.729	180.304		175.106	6.57232		1.00061	0.03756
62.087	171.09	165.381	181.873	174.715	180.315		174.675	6.76122		0.99814	0.03864
62.459	172.098	165.359	181.455	174.386	178.265		174.313	6.15827		0.99607	0.03519
62.835	171.623	165.823	182.278	175.277	179.992		174.999	6.58752		0.99999	0.03764
63.207	170.57	165.721	180.32	174.318	179.916		174.169	6.22896		0.99525	0.03559
63.585	172.591	165.7	181.339	175.095	180.391		175.023	6.35494		1.00013	0.03631
63.957	173.41	167.013	182.561	175.959	179.47		175.683	5.95978		1.0039	0.03406
64.328	172.691	166.484	181.526	175.804	180.43		175.387	6.12002		1.00221	0.03497
64.705	172.692	166.856	182.711	175.356	180.38		175.599	6.29233		1.00342	0.03596
65.077	174.077	165.797	181.85	175.985	179.883		175.518	6.24366		1.00296	0.03568
65.455	172.491	166.922	182.268	176.226	181.878		175.957	6.49231		1.00547	0.0371
65.826	173.474	167.618	182.968	174.491	180.266		175.763	6.02885		1.00436	0.03445
66.198	173.097	167.038	182.747	175.861	180.663		175.881	6.2444		1.00504	0.03568
66.575	174.151	168.12	181.937	177.056	180.66		176.385	5.54184		1.00791	0.03167
66.947	173.745	167.683	182.939	176.783	182.032		176.636	6.2723		1.00935	0.03584
67.325	174.183	169.607	181.757	176.12	181.311		176.595	5.09337		1.00912	0.0291
67.696	174.634	168.579	183.118	175.508	181.575		176.683	5.8438		1.00962	0.03339
68.068	174.135	168.058	182.752	174.94	180.945		176.166	5.86467		1.00666	0.03351
68.446	173.203	168.043	183.905	177.468	180.678		176.659	6.23483		1.00948	0.03563
68.818	174.057	168.728	182.711	175.563	181.281		176.468	5.67196		1.00839	0.03241
69.195	174.773	168.855	182.738	176.981	180.701		176.81	5.42554		1.01034	0.031
69.567	175.119	168.59	182.875	176.444	182.7		177.146	5.94707		1.01226	0.03398
69.939	175.218	168.105	183.468	177.884	181.148		177.165	5.95799		1.01237	0.03405
70.316	175.363	168.551	182.612	177.478	181.595		177.12	5.63094		1.01211	0.03218
70.688	174.637	169.851	182.689	176.488	182.465		177.226	5.45274		1.01272	0.03116

## Sheet: Fig3b_FFM_AP_clustering
Fig3b_FFM_AP_clustering	0.0677067	0.0647285	0.0563993	0.0447866	0.0324122	0.0213775	0.0128497	0.0070392	0.00351447	0.00159924	0.000663287	0.000250752	8.6411e-05	2.7146e-05	7.77484e-06	2.03036e-06	4.83509e-07	1.05015e-07	2.0806e-08	3.76107e-09	6.20476e-10	9.34449e-11	1.28513e-11	1.61463e-12	1.85404e-13	1.94671e-14	1.87007e-15	1.64456e-16	1.32481e-17	9.78256e-19	6.62578e-20	4.11894e-21	2.35156e-22	1.23362e-23	5.95211e-25	2.66918e-26	1.31804e-27	2.0825e-28	1.07191e-28	6.07792e-29	3.17713e-29	1.51438e-29	6.57815e-30	2.604e-30	9.39449e-31	3.08918e-31	9.26009e-32	2.53099e-32	6.30997e-33
-0.0192929	0.0740704	0.077588	0.0741016	0.0645157	0.0512002	0.0370365	0.0244196	0.0146758	0.00803953	0.00401462	0.00182755	0.000758461	0.000286998	9.90272e-05	3.11615e-05	8.94416e-06	2.34209e-06	5.59639e-07	1.22059e-07	2.43066e-08	4.4211e-09	7.34794e-10	1.11644e-10	1.55155e-11	1.97335e-12	2.29839e-13	2.45304e-14	2.40068e-15	2.15576e-16	1.77734e-17	1.34612e-18	9.3699e-20	5.99607e-21	3.52825e-22	1.90953e-23	9.54753e-25	4.77037e-26	5.07479e-27	2.31654e-27	1.4166e-27	8.11314e-28	4.24081e-28	2.02019e-28	8.76994e-29	3.46962e-29	1.25107e-29	4.11197e-30	1.23215e-30	3.3671e-31
-0.00858586	0.0703657	0.0805806	0.0842457	0.0803529	0.069894	0.0554358	0.0400886	0.0264316	0.0158895	0.00870961	0.00435338	0.00198445	0.000825081	0.000312947	0.000108305	3.42089e-05	9.86422e-06	2.59757e-06	6.24911e-07	1.37407e-07	2.76283e-08	5.08267e-09	8.56016e-10	1.32069e-10	1.86783e-11	2.42312e-12	2.88532e-13	3.15536e-14	3.17072e-15	2.92879e-16	2.48741e-17	1.94255e-18	1.39487e-19	9.20725e-21	5.58531e-22	3.11824e-23	1.65609e-24	1.2884e-25	4.42861e-26	2.84874e-26	1.78477e-26	1.02297e-26	5.3442e-27	2.54425e-27	1.10384e-27	4.36465e-28	1.57301e-28	5.16793e-29	1.54813e-29
0.00212121	0.0589579	0.0732449	0.0834628	0.0869842	0.0827978	0.0719339	0.0570218	0.041236	0.0272035	0.0163719	0.00898958	0.00450409	0.00205961	0.000859762	0.000327727	0.000114113	3.63101e-05	1.05629e-05	2.81082e-06	6.84572e-07	1.5269e-07	3.12097e-08	5.84981e-09	1.00612e-09	1.58885e-10	2.30503e-11	3.07341e-12	3.7675e-13	4.24664e-14	4.40147e-15	4.19412e-16	3.67316e-17	2.95531e-18	2.18321e-19	1.48002e-20	9.20825e-22	5.32612e-23	3.51278e-24	7.77609e-25	4.95657e-25	3.38289e-25	2.12561e-25	1.2178e-25	6.35813e-26	3.02512e-26	1.31171e-26	5.18381e-27	1.86736e-27	6.1328e-28
0.0128283	0.0457065	0.0600112	0.0734657	0.0829709	0.0859944	0.0815813	0.0707495	0.0560518	0.0405566	0.0267978	0.0161705	0.00891239	0.00448761	0.00206499	0.000868707	0.000334252	0.000117691	3.79431e-05	1.12075e-05	3.03493e-06	7.53936e-07	1.71925e-07	3.6009e-08	6.93045e-09	1.22618e-09	1.99475e-10	2.984e-11	4.10436e-12	5.18948e-13	6.02928e-14	6.4336e-15	6.30137e-16	5.66147e-17	4.66283e-18	3.51816e-19	2.43098e-20	1.54545e-21	9.8394e-23	1.34685e-23	7.51734e-24	5.52717e-24	3.80471e-24	2.3904e-24	1.36868e-24	7.14147e-25	3.39581e-25	1.47162e-25	5.81285e-26	2.09309e-26
0.0235354	0.0372414	0.0480866	0.0605674	0.0722764	0.0803439	0.0824545	0.0777635	0.0672369	0.0532335	0.0385705	0.0255696	0.0155095	0.00860913	0.00437465	0.00203578	0.000868042	0.000339322	0.000121675	4.00464e-05	1.21045e-05	3.36179e-06	8.58242e-07	2.01459e-07	4.34871e-08	8.6322e-09	1.5754e-09	2.64255e-10	4.07213e-11	5.76164e-12	7.48039e-13	8.90573e-14	9.71609e-15	9.70746e-16	8.87651e-17	7.42425e-18	5.6775e-19	3.97564e-20	2.63387e-21	2.50113e-22	1.01305e-22	7.79416e-23	5.86692e-23	4.04175e-23	2.53792e-23	1.45224e-23	7.57287e-24	3.59886e-24	1.55879e-24	6.15429e-25
0.0342424	0.0388361	0.0444841	0.0527835	0.0625943	0.0717445	0.0776793	0.0783846	0.0731717	0.0629373	0.0497738	0.0361527	0.0241049	0.0147514	0.00828634	0.00427373	0.00202448	0.000881156	0.000352527	0.000129681	4.38749e-05	1.36542e-05	3.90862e-06	1.02901e-06	2.49069e-07	5.54038e-08	1.13199e-08	2.12306e-09	3.65267e-10	5.7609e-11	8.32357e-12	1.101e-12	1.33247e-13	1.47462e-14	1.49155e-15	1.37828e-16	1.16313e-17	8.96768e-19	6.39355e-20	5.07408e-21	1.26845e-21	9.51849e-22	7.79544e-22	5.88679e-22	4.05374e-22	2.54387e-22	1.45475e-22	7.58144e-23	3.60093e-23	1.5589e-23
0.0449495	0.0538453	0.0543829	0.0570734	0.0621312	0.068574	0.0744684	0.0775977	0.0762904	0.0700529	0.0597277	0.0471264	0.0343442	0.0230919	0.0143153	0.00817931	0.00430637	0.00208886	0.00093332	0.000384036	0.000145475	5.07101e-05	1.62577e-05	4.79083e-06	1.29674e-06	3.22163e-07	7.34095e-08	1.53309e-08	2.93238e-09	5.13363e-10	8.22086e-11	1.20355e-11	1.6101e-12	1.96744e-13	2.19506e-14	2.23538e-15	2.07733e-16	1.76166e-17	1.36929e-18	1.05001e-19	1.5992e-20	1.01595e-20	8.9302e-21	7.3861e-21	5.57751e-21	3.83845e-21	2.40726e-21	1.37579e-21	7.1658e-22	3.4017e-22
0.0556566	0.083722	0.0809436	0.0783424	0.0774455	0.078669	0.081159	0.0831686	0.0827863	0.0786903	0.0706226	0.0594241	0.0466717	0.0341146	0.0231581	0.0145752	0.00849282	0.00457563	0.00227654	0.00104474	0.000441718	0.00017187	6.14756e-05	2.01932e-05	6.08544e-06	1.68102e-06	4.25304e-07	9.84814e-08	2.08572e-08	4.03796e-09	7.14258e-10	1.15386e-10	1.70175e-11	2.29061e-12	2.81323e-13	3.15181e-14	3.22062e-15	3.00135e-16	2.5548e-17	2.04198e-18	2.199e-19	9.70177e-20	8.83395e-20	7.98411e-20	6.61055e-20	4.98913e-20	3.43136e-20	2.15062e-20	1.22838e-20	6.39447e-21
0.0663636	0.127348	0.125051	0.119406	0.113042	0.10796	0.104801	0.102781	0.100247	0.0955277	0.0876426	0.0766235	0.0634004	0.0494114	0.0361359	0.0247167	0.0157628	0.00934498	0.00513597	0.00261012	0.00122378	0.000528311	0.000209639	7.63515e-05	2.54913e-05	7.79374e-06	2.18026e-06	5.57657e-07	1.30336e-07	2.78222e-08	5.42212e-09	9.64389e-10	1.56502e-10	2.31674e-11	3.12779e-12	3.85066e-13	4.32232e-14	4.42335e-15	4.12918e-16	3.55172e-17	3.28719e-18	8.73661e-19	7.57843e-19	7.43764e-19	6.74934e-19	5.58607e-19	4.21328e-19	2.89593e-19	1.81393e-19	1.03548e-19
0.0770707	0.179854	0.184056	0.180184	0.171165	0.160435	0.150574	0.142452	0.13528	0.127398	0.117305	0.10437	0.088991	0.0723095	0.0557526	0.0406268	0.0278614	0.0179019	0.0107292	0.00597293	0.00307712	0.00146241	0.000639491	0.000256767	9.45082e-05	3.1847e-05	9.81523e-06	2.76457e-06	7.1119e-07	1.6702e-07	3.57945e-08	6.9984e-09	1.24801e-09	2.02952e-10	3.00926e-11	4.06788e-12	5.01275e-13	5.63064e-14	5.76608e-15	5.40294e-16	4.91992e-17	8.09154e-18	5.70273e-18	5.97544e-18	5.9367e-18	5.38782e-18	4.45648e-18	3.35914e-18	2.30741e-18	1.44443e-18
0.0877778	0.232363	0.250446	0.255871	0.250263	0.23744	0.221788	0.206532	0.192759	0.179602	0.165318	0.148546	0.129043	0.107682	0.0859581	0.0654223	0.0472988	0.032335	0.0207918	0.0125056	0.00699903	0.00362818	0.00173541	0.00076359	0.000308352	0.000114076	3.86117e-05	1.19452e-05	3.37521e-06	8.70556e-07	2.04883e-07	4.39837e-08	8.61102e-09	1.53715e-09	2.5016e-10	3.7112e-11	5.01845e-12	6.18528e-13	6.94858e-14	7.12435e-15	6.81737e-16	8.25567e-17	3.87328e-17	4.14874e-17	4.49955e-17	4.47678e-17	4.06064e-17	3.35653e-17	2.52842e-17	1.73571e-17
0.0984848	0.27373	0.31223	0.33575	0.342748	0.335386	0.31848	0.297432	0.276128	0.255844	0.235597	0.21355	0.188517	0.160733	0.131679	0.103348	0.0775255	0.0554153	0.0375797	0.0240439	0.0144259	0.00806863	0.00418509	0.00200437	0.000883372	0.000357333	0.000132412	4.48844e-05	1.39035e-05	3.93267e-06	1.0152e-06	2.3908e-07	5.13493e-08	1.00562e-08	1.79546e-09	2.92218e-10	4.33501e-11	5.86137e-12	7.22311e-13	8.11637e-14	8.38399e-15	9.03851e-16	2.52458e-16	2.50298e-16	2.93985e-16	3.20486e-16	3.18751e-16	2.8893e-16	2.38674e-16	1.79675e-16
0.109192	0.293906	0.355766	0.404512	0.434275	0.443335	0.434435	0.413395	0.386597	0.358544	0.330681	0.301939	0.27047	0.235385	0.197541	0.159165	0.122862	0.0907254	0.0639462	0.0428571	0.0271667	0.0161869	0.00900927	0.0046575	0.00222582	0.000979649	0.000395956	0.000146654	4.96978e-05	1.53918e-05	4.35306e-06	1.12358e-06	2.64567e-07	5.68145e-08	1.11245e-08	1.98578e-09	3.23119e-10	4.79226e-11	6.47802e-12	7.98229e-13	8.99234e-14	9.72232e-15	1.72924e-15	1.33128e-15	1.65768e-15	1.97712e-15	2.1558e-15	2.14272e-15	1.94093e-15	1.60227e-15
0.119899	0.287494	0.370115	0.446315	0.506251	0.543076	0.554904	0.545004	0.520072	0.487324	0.451783	0.415075	0.376175	0.333419	0.286431	0.236865	0.187816	0.142562	0.103508	0.0717846	0.0474096	0.0296762	0.017501	0.00966219	0.00496437	0.00236161	0.00103591	0.000417658	0.000154411	5.22556e-05	1.61674e-05	4.56884e-06	1.17855e-06	2.77373e-07	5.95403e-08	1.16543e-08	2.07979e-09	3.38341e-10	5.0172e-11	6.78175e-12	8.36464e-13	9.58429e-14	1.31341e-14	6.46841e-15	8.09042e-15	1.05155e-14	1.25648e-14	1.36918e-14	1.35989e-14	1.23098e-14
0.130606	0.25591	0.351092	0.45013	0.541239	0.613055	0.657807	0.673385	0.663399	0.635151	0.596437	0.552678	0.505749	0.454904	0.39898	0.338393	0.275783	0.215186	0.160536	0.114476	0.0779748	0.050626	0.0312068	0.0181638	0.00992113	0.00505437	0.00238877	0.00104265	0.000418827	0.000154419	5.21531e-05	1.61119e-05	4.54833e-06	1.17239e-06	2.75787e-07	5.91829e-08	1.15831e-08	2.06717e-09	3.36355e-10	4.98958e-11	6.75026e-12	8.38293e-13	1.05838e-13	3.08933e-14	3.44448e-14	4.8264e-14	6.31332e-14	7.5403e-14	8.21026e-14	8.14846e-14
0.141313	0.207079	0.303206	0.41415	0.529277	0.635241	0.71933	0.772895	0.793469	0.784682	0.754042	0.709586	0.657005	0.598556	0.534105	0.463386	0.387928	0.311515	0.239125	0.175246	0.122616	0.0819065	0.0521717	0.0315934	0.0181033	0.00975898	0.00491938	0.00230586	0.00100018	0.000399912	0.000146955	4.95173e-05	1.52744e-05	4.30808e-06	1.11004e-06	2.61135e-07	5.60624e-08	1.09807e-08	1.96179e-09	3.19658e-10	4.75071e-11	6.45484e-12	8.33031e-13	1.60292e-13	1.30635e-13	1.9162e-13	2.73686e-13	3.5805e-13	4.27264e-13	4.64836e-13
0.15202	0.152473	0.238258	0.347071	0.472315	0.602255	0.722313	0.818676	0.881862	0.908834	0.902822	0.871041	0.821394	0.759716	0.688823	0.609577	0.523028	0.432119	0.341877	0.258149	0.185805	0.127492	0.0834331	0.0520568	0.030907	0.0173964	0.00923545	0.00459776	0.00213427	0.000919076	0.000365602	0.000133892	4.50271e-05	1.38781e-05	3.91487e-06	1.00971e-06	2.37934e-07	5.12018e-08	1.00586e-08	1.80354e-09	2.95131e-10	4.41122e-11	6.10543e-12	9.50939e-13	4.66069e-13	6.62167e-13	1.02526e-12	1.46727e-12	1.91764e-12	2.28604e-12
0.162727	0.102766	0.170832	0.265076	0.384236	0.521274	0.66378	0.796392	0.9045	0.977844	1.01257	1.01104	0.979657	0.925806	0.855353	0.771841	0.677475	0.574985	0.468948	0.365666	0.271717	0.192144	0.129317	0.0828946	0.0506293	0.029438	0.016253	0.00848531	0.00416714	0.00191441	0.000818406	0.00032408	0.000118428	3.98202e-05	1.22923e-05	3.47801e-06	9.00926e-07	2.13475e-07	4.62447e-08	9.15527e-09	1.6561e-09	2.73777e-10	4.15591e-11	6.2207e-12	1.76565e-12	2.02814e-12	3.33112e-12	5.19804e-12	7.43085e-12	9.69912e-12
0.173434	0.0643379	0.112834	0.185515	0.285645	0.41198	0.557409	0.709353	0.852179	0.970842	1.05438	1.0979	1.10248	1.07326	1.01674	0.938686	0.843468	0.734857	0.617475	0.497637	0.382866	0.280313	0.19501	0.128909	0.0810414	0.0485006	0.0276362	0.0149741	0.00769215	0.00372991	0.00169845	0.000722468	0.000285687	0.000104584	3.53256e-05	1.0981e-05	3.13528e-06	8.21076e-07	1.97027e-07	4.32909e-08	8.70559e-09	1.60195e-09	2.70134e-10	4.27188e-11	8.40543e-12	5.83781e-12	9.47532e-12	1.59776e-11	2.49127e-11	3.55485e-11
0.184141	0.0383994	0.0700235	0.120637	0.195792	0.298813	0.42864	0.578462	0.736059	0.886054	1.01335	1.10641	1.15922	1.17127	1.14608	1.089	1.00552	0.900787	0.780147	0.650128	0.518736	0.394605	0.285322	0.195794	0.127504	0.0788772	0.0464225	0.0260234	0.0138954	0.00705571	0.00339569	0.00154178	0.000656982	0.000261376	9.66351e-05	3.30718e-05	1.04443e-05	3.03633e-06	8.1112e-07	1.9884e-07	4.46872e-08	9.20092e-09	1.73566e-09	3.01988e-10	5.30247e-11	1.87394e-11	2.42815e-11	4.29589e-11	7.25703e-11	1.12843e-10
0.194848	0.0225948	0.0420975	0.0747431	0.126104	0.201554	0.304431	0.433991	0.584062	0.743246	0.896904	1.03027	1.13145	1.19334	1.21377	1.19445	1.13937	1.05356	0.942664	0.813405	0.673992	0.533938	0.402852	0.288683	0.196208	0.126491	0.0774521	0.0451415	0.0250985	0.0133297	0.00675949	0.00326456	0.00149496	0.000645502	0.000261251	9.85615e-05	3.44964e-05	1.11579e-05	3.32523e-06	9.10977e-07	2.29032e-07	5.27773e-08	1.11389e-08	2.15637e-09	3.92436e-10	8.73699e-11	6.16686e-11	1.03104e-10	1.85311e-10	3.11836e-10
0.205556	0.0134763	0.0253495	0.0456354	0.0786518	0.129558	0.203399	0.303472	0.429441	0.576004	0.732925	0.886681	1.02318	1.13047	1.20054	1.22968	1.21785	1.16754	1.083	0.970038	0.836278	0.691223	0.545609	0.409897	0.292404	0.197872	0.127095	0.0776431	0.0452546	0.0252492	0.0135162	0.00694263	0.00341247	0.0015966	0.00070622	0.000293215	0.000113519	4.07557e-05	1.35098e-05	4.12115e-06	1.1541e-06	2.96186e-07	6.95766e-08	1.49579e-08	2.96246e-09	5.82714e-10	1.98205e-10	2.33794e-10	4.22911e-10	7.58019e-10
0.216263	0.00822063	0.0156149	0.0283073	0.0491879	0.08212	0.131726	0.202618	0.297999	0.417962	0.558178	0.709744	0.86047	0.997206	1.10826	1.18506	1.22268	1.21947	1.1764	1.09667	0.985751	0.851596	0.704511	0.556154	0.41774	0.298034	0.201914	0.130093	0.0799644	0.0470911	0.0266804	0.0145786	0.00767701	0.00387904	0.00186718	0.000848977	0.000361632	0.000143288	5.2514e-05	1.77269e-05	5.49483e-06	1.56064e-06	4.05545e-07	9.63455e-08	2.09614e-08	4.26722e-09	9.88959e-10	5.82906e-10	9.01074e-10	1.65535e-09
0.22697	0.00510094	0.00986242	0.0180848	0.0316314	0.053066	0.08575	0.133719	0.201102	0.290961	0.403768	0.536127	0.680445	0.825914	0.960477	1.07299	1.15473	1.19998	1.20578	1.17163	1.09945	0.993865	0.862621	0.716347	0.567346	0.427541	0.306252	0.208677	0.135623	0.0844444	0.0506359	0.0293676	0.0164968	0.00894979	0.00465731	0.00230339	0.00107236	0.00046596	0.000187677	6.97111e-05	2.37916e-05	7.44153e-06	2.12943e-06	5.56881e-07	1.33112e-07	2.92845e-08	6.31146e-09	2.02382e-09	1.9718e-09	3.38425e-09
0.237677	0.00320038	0.00634517	0.0118698	0.0210498	0.0355924	0.0577404	0.090372	0.136959	0.201154	0.285834	0.391745	0.516246	0.652865	0.792035	0.922815	1.03482	1.11957	1.17098	1.18519	1.16037	1.09701	0.99856	0.872123	0.728285	0.579798	0.439265	0.316653	0.2176	0.143116	0.0905936	0.0555096	0.0330416	0.0190943	0.0106538	0.00568705	0.00287395	0.0013614	0.000599598	0.000244016	9.13545e-05	3.13662e-05	9.85618e-06	2.83065e-06	7.4262e-07	1.78384e-07	4.01033e-08	9.94257e-09	5.196e-09	6.95798e-09
0.248384	0.00202106	0.00413016	0.00793681	0.0143935	0.0247471	0.0405693	0.0638276	0.0969895	0.143044	0.205212	0.286152	0.386723	0.504771	0.634614	0.767654	0.893937	1.00392	1.08968	1.14518	1.16605	1.14938	1.09428	1.00292	0.881519	0.740425	0.592715	0.451632	0.327801	0.227318	0.1514	0.0974769	0.0610138	0.037212	0.0220483	0.0125906	0.00685488	0.00351895	0.00168691	0.000749492	0.000306948	0.000115434	3.97608e-05	1.25226e-05	3.6028e-06	9.47371e-07	2.29635e-07	5.47067e-08	1.83416e-08	1.58162e-08
0.259091	0.00127047	0.00269094	0.00534465	0.00998425	0.0176083	0.0294547	0.0469999	0.0720094	0.106644	0.153518	0.215488	0.294951	0.392693	0.506722	0.631752	0.759777	0.881586	0.988444	1.07313	1.13002	1.1546	1.1433	1.09409	1.00799	0.890362	0.751264	0.604007	0.462375	0.337537	0.235942	0.158922	0.103879	0.0662419	0.0412364	0.0249293	0.0144919	0.00800526	0.00415512	0.00200791	0.000897151	0.00036884	0.000139068	4.79826e-05	1.51293e-05	4.35784e-06	1.15052e-06	2.85962e-07	7.92798e-08	4.27099e-08
0.269798	0.000782134	0.00172526	0.00356254	0.0069015	0.0125814	0.0216672	0.0354193	0.0552737	0.0828793	0.1202	0.169584	0.233573	0.314247	0.412128	0.525061	0.647744	0.772358	0.89011	0.992907	1.07428	1.12925	1.1536	1.14353	1.09642	1.01246	0.896393	0.758013	0.610761	0.468752	0.343463	0.241473	0.164069	0.108541	0.070242	0.0444283	0.0272708	0.0160616	0.00896426	0.00468843	0.00227779	0.00102143	0.000420928	0.000158942	5.4889e-05	1.73189e-05	4.99786e-06	1.3345e-06	3.56426e-07	1.36677e-07
0.280505	0.000468368	0.00107458	0.00231099	0.00466144	0.00883427	0.0157752	0.0266433	0.0427638	0.0655947	0.0967526	0.1381	0.191793	0.260078	0.344647	0.445568	0.560233	0.682965	0.805744	0.919845	1.01758	1.09316	1.14243	1.1619	1.14816	1.09859	1.01312	0.896167	0.757319	0.609957	0.468203	0.343486	0.242231	0.165506	0.110407	0.0722035	0.0461904	0.0286585	0.0170328	0.00957333	0.00503253	0.00245353	0.00110276	0.000455093	0.000171987	5.94256e-05	1.87681e-05	5.44458e-06	1.50393e-06	4.83258e-07
0.291212	0.000277354	0.0006544	0.00145531	0.00304644	0.00600243	0.0111446	0.0195447	0.0324884	0.0514146	0.0778702	0.113516	0.160178	0.219853	0.294469	0.385229	0.491583	0.610243	0.734875	0.856936	0.967442	1.05883	1.1259	1.16549	1.17523	1.15279	1.09626	1.00588	0.886076	0.746186	0.599245	0.458957	0.336291	0.237222	0.162451	0.10885	0.0716259	0.0461415	0.0288207	0.017227	0.00972521	0.0051286	0.00250576	0.00112781	0.000465825	0.000176136	6.08959e-05	1.9282e-05	5.68481e-06	1.72873e-06
0.301919	0.000168948	0.000401853	0.000909065	0.0019496	0.00395726	0.00759872	0.0138125	0.0238103	0.0390358	0.0610956	0.0916937	0.132601	0.185647	0.252657	0.335169	0.433784	0.547189	0.671254	0.798801	0.920534	1.02695	1.11037	1.16611	1.19212	1.18765	1.15205	1.08484	0.987104	0.863433	0.722817	0.577555	0.440456	0.321621	0.226328	0.154828	0.103792	0.0684259	0.044202	0.0276925	0.0165983	0.00939129	0.00496087	0.00242674	0.00109316	0.000451788	0.00017093	5.91863e-05	1.88914e-05	5.84383e-06
0.312626	0.000111329	0.000260276	0.000586362	0.00126425	0.00259944	0.00508889	0.0094825	0.0168278	0.0284798	0.0460666	0.0714158	0.10646	0.153139	0.213306	0.28857	0.379977	0.487394	0.60862	0.738572	0.869125	0.9901	1.09131	1.16484	1.20648	1.21551	1.19319	1.14117	1.06089	0.954642	0.827259	0.687121	0.545369	0.413465	0.300306	0.210307	0.143259	0.0957112	0.0629513	0.0406141	0.0254349	0.015248	0.00863168	0.00456257	0.00223349	0.00100687	0.000416491	0.000157802	5.48944e-05	1.79506e-05
0.323333	8.38385e-05	0.000186463	0.000407775	0.000866051	0.00177129	0.00347358	0.0065226	0.0117319	0.0202362	0.0335234	0.0534234	0.0820359	0.121593	0.174265	0.241934	0.325933	0.426696	0.54321	0.672262	0.807737	0.940518	1.05952	1.15384	1.21534	1.2404	1.22984	1.18731	1.1171	1.02295	0.908447	0.778558	0.640746	0.504594	0.379867	0.274035	0.190587	0.128907	0.0855241	0.0559015	0.0358894	0.0224021	0.0134062	0.00758492	0.00401075	0.00196539	0.000887407	0.000367895	0.000139959	4.9356e-05
0.33404	7.51776e-05	0.000155039	0.000319196	0.000650677	0.00129818	0.0025103	0.0046784	0.00838998	0.0144948	0.0241813	0.0390479	0.0611329	0.0928528	0.136808	0.195457	0.270718	0.363583	0.47374	0.59914	0.735423	0.875367	1.00886	1.12398	1.20926	1.25654	1.26298	1.23124	1.16756	1.07907	0.971778	0.850486	0.720035	0.58666	0.458099	0.342216	0.244969	0.168947	0.113216	0.0743879	0.0481797	0.0307036	0.0190711	0.0113864	0.00644179	0.00341217	0.00167728	0.000760586	0.000317181	0.000121987
0.344747	7.78629e-05	0.000151696	0.000291587	0.000557211	0.00105727	0.00197619	0.00360426	0.00637034	0.0108837	0.0180001	0.0289243	0.0453355	0.0694781	0.104119	0.152285	0.216772	0.299538	0.401164	0.52046	0.654175	0.796649	0.939471	1.07157	1.18036	1.25411	1.28501	1.2714	1.218	1.13372	1.02835	0.909953	0.784175	0.655427	0.528481	0.409095	0.303204	0.215305	0.147171	0.0976431	0.0634866	0.0407279	0.0257739	0.0159555	0.00953057	0.00541235	0.00288541	0.00143053	0.000655545	0.000277144
0.355455	8.43868e-05	0.000163642	0.000304689	0.000552473	0.000986953	0.00174628	0.00305385	0.00524274	0.00877488	0.0142675	0.0225571	0.0348325	0.0528265	0.0789815	0.116433	0.168667	0.238843	0.328944	0.439068	0.567016	0.708171	0.855419	0.999084	1.12721	1.22683	1.28642	1.29905	1.2647	1.19029	1.08726	0.967677	0.841091	0.713541	0.588694	0.46975	0.360542	0.265208	0.186931	0.126782	0.0834387	0.0538571	0.0343878	0.0217528	0.01353	0.00815897	0.00469561	0.00254407	0.00128462	0.000600893
0.366162	8.75333e-05	0.000176365	0.000334225	0.000601878	0.00104274	0.00175974	0.00292039	0.00478417	0.00772168	0.0122205	0.0188957	0.0285514	0.0423452	0.0620498	0.090297	0.130587	0.18686	0.262616	0.359817	0.47799	0.613812	0.761161	0.91135	1.05341	1.17465	1.26209	1.30502	1.298	1.24305	1.14938	1.03058	0.900332	0.76897	0.642395	0.523307	0.413382	0.314747	0.230006	0.161229	0.108891	0.0715355	0.0462897	0.0298152	0.0191589	0.0121777	0.00753375	0.00445674	0.00248371	0.00129027
0.376869	8.29981e-05	0.000177482	0.000353363	0.000658563	0.00115769	0.00193853	0.00312702	0.0049122	0.00757445	0.0115031	0.0171951	0.0252555	0.0364597	0.0519458	0.0735376	0.104053	0.147329	0.207701	0.288922	0.39283	0.518282	0.660736	0.812491	0.96326	1.10085	1.21211	1.28451	1.30875	1.2815	1.20712	1.09699	0.966261	0.829415	0.696815	0.573737	0.461804	0.361369	0.273202	0.198703	0.139045	0.0941882	0.062524	0.0412977	0.0274452	0.0183414	0.0121602	0.00783592	0.00481113	0.00277193
0.387576	7.10349e-05	0.00016214	0.00034358	0.000677217	0.00124613	0.00215233	0.0035155	0.0054802	0.00823663	0.0120509	0.0172889	0.0244225	0.0340358	0.0468958	0.0641669	0.0877691	0.120719	0.167136	0.231634	0.318056	0.427951	0.559388	0.706557	0.860212	1.00859	1.13851	1.23671	1.29168	1.29607	1.24911	1.1576	1.03474	0.896516	0.757345	0.626899	0.509473	0.405645	0.314758	0.236633	0.171811	0.120769	0.0829968	0.0566859	0.039127	0.0274842	0.0194637	0.013598	0.00914819	0.00581126
0.398283	5.54272e-05	0.000134321	0.000303016	0.000635671	0.00124087	0.00225894	0.00384943	0.00617362	0.00938413	0.0136348	0.0191137	0.0260875	0.0349389	0.0462068	0.0606834	0.0796392	0.105177	0.140545	0.190086	0.258516	0.349535	0.464188	0.599626	0.74879	0.901054	1.04348	1.16233	1.24473	1.28069	1.26527	1.20041	1.0952	0.964073	0.823069	0.685736	0.560495	0.450465	0.355339	0.273817	0.205176	0.149411	0.106455	0.0753535	0.0540368	0.03977	0.0299059	0.0224891	0.0164535	0.0114384
0.40899	4.06688e-05	0.000102923	0.000244643	0.000543634	0.00112662	0.00217609	0.00392114	0.00660695	0.0104486	0.0155888	0.0220865	0.0299535	0.0392377	0.0501279	0.0630706	0.0789192	0.0991602	0.126208	0.163613	0.215876	0.287623	0.382135	0.499697	0.636432	0.784121	0.931067	1.06364	1.16812	1.2326	1.24907	1.21521	1.13554	1.02097	0.886465	0.747324	0.615599	0.498116	0.396811	0.310732	0.238303	0.178597	0.131303	0.0959236	0.0710635	0.0543485	0.0429673	0.0344399	0.0271642	0.0205132
0.419697	2.95585e-05	7.59529e-05	0.000186197	0.000431682	0.000940738	0.0019197	0.00366134	0.00652496	0.0108774	0.0170019	0.025005	0.0347697	0.0459967	0.0583482	0.0716678	0.0862282	0.102971	0.12373	0.151398	0.189933	0.243971	0.317853	0.414166	0.532196	0.666955	0.809233	0.946681	1.06558	1.1529	1.19829	1.19601	1.14632	1.05592	0.936855	0.803818	0.670716	0.5477	0.439904	0.348225	0.271352	0.207729	0.156475	0.117123	0.0888136	0.0697212	0.0571507	0.0482017	0.0405655	0.0330136
0.430404	2.26161e-05	5.70714e-05	0.000140063	0.000330503	0.000742884	0.00157936	0.00316007	0.00593266	0.0104358	0.0171994	0.0265891	0.0386405	0.0529595	0.0687679	0.0851338	0.101358	0.117422	0.134364	0.154497	0.181389	0.219562	0.273799	0.348026	0.443907	0.559539	0.688804	0.821725	0.94578	1.04781	1.11611	1.14235	1.12322	1.06127	0.964749	0.845995	0.718733	0.595003	0.482902	0.385994	0.304395	0.236699	0.18158	0.138331	0.106402	0.0846063	0.0707148	0.0617371	0.0547125	0.047533
0.441111	1.8996e-05	4.59085e-05	0.000109691	0.000256249	0.000579183	0.00125518	0.00258907	0.00505464	0.00930333	0.0161045	0.0261913	0.0400211	0.0575144	0.0778855	0.0996894	0.121165	0.140844	0.158262	0.174541	0.192595	0.216875	0.25265	0.304934	0.377186	0.470014	0.58023	0.700638	0.820758	0.92836	1.01141	1.06007	1.06832	1.03517	0.965016	0.866883	0.752655	0.634498	0.522345	0.422336	0.336742	0.265199	0.206426	0.159425	0.12369	0.0985888	0.0826358	0.0732465	0.0672032	0.0615524
0.451818	1.76372e-05	4.04171e-05	9.24875e-05	0.000209606	0.000465892	0.00100613	0.00209385	0.00417036	0.00790518	0.0142002	0.0240988	0.0385653	0.0581448	0.0825889	0.1106	0.13988	0.167605	0.191301	0.2099	0.224561	0.238902	0.258447	0.289419	0.3372	0.404823	0.491829	0.593763	0.702477	0.807264	0.896578	0.95994	0.98966	0.98211	0.938358	0.864017	0.768198	0.661675	0.554699	0.4551	0.367332	0.292736	0.230763	0.180386	0.140948	0.112087	0.0930656	0.0821194	0.0763894	0.0725338
0.462525	1.77943e-05	3.8774e-05	8.45259e-05	0.000183918	0.000396672	0.000840486	0.00173442	0.00346012	0.00663299	0.0121578	0.0212215	0.0351631	0.0551787	0.0818725	0.11476	0.15192	0.190037	0.225025	0.253209	0.272761	0.284832	0.293805	0.306438	0.330097	0.3707	0.430981	0.50952	0.600723	0.695681	0.783719	0.854257	0.898588	0.911256	0.89083	0.840013	0.765049	0.674505	0.57762	0.482618	0.39542	0.319166	0.254643	0.201346	0.158561	0.1259	0.103063	0.0891675	0.082218	0.0791866
0.473232	1.89889e-05	3.98407e-05	8.30666e-05	0.000172906	0.000359081	0.000739713	0.00149879	0.00296158	0.00566698	0.0104446	0.0184653	0.031212	0.0503034	0.0771229	0.112267	0.154932	0.202476	0.250456	0.293395	0.326289	0.346455	0.354989	0.357079	0.360813	0.374848	0.405803	0.456281	0.524093	0.602718	0.682723	0.753685	0.806144	0.833195	0.831461	0.801363	0.746736	0.673914	0.590485	0.503957	0.420617	0.3448	0.278729	0.222953	0.177155	0.140918	0.114021	0.0961343	0.0862191	0.0821232
0.483939	2.08287e-05	4.28065e-05	8.64534e-05	0.00017296	0.000344754	0.000685344	0.00135268	0.00262944	0.00499023	0.00917929	0.0162809	0.0277481	0.0453352	0.0708703	0.105819	0.150652	0.204145	0.262862	0.321189	0.372238	0.409657	0.429891	0.433982	0.42793	0.421192	0.423785	0.443139	0.4819	0.537328	0.602234	0.666902	0.721332	0.757229	0.769358	0.756115	0.719333	0.66349	0.594591	0.519007	0.442529	0.369749	0.303776	0.246265	0.197746	0.158145	0.127269	0.104955	0.090785	0.0835874
0.494646	2.29035e-05	4.68622e-05	9.32134e-05	0.000181621	0.000349466	0.000668535	0.00127489	0.00241642	0.00451845	0.00826076	0.0146501	0.0250638	0.0412308	0.0651064	0.0985917	0.143056	0.198672	0.263669	0.333775	0.402246	0.460881	0.502097	0.521568	0.520334	0.505213	0.487005	0.477058	0.483642	0.509556	0.55171	0.60249	0.652118	0.691133	0.712355	0.711991	0.689839	0.648699	0.593288	0.529024	0.461019	0.393517	0.329727	0.271868	0.221281	0.178581	0.143905	0.117182	0.0982179	0.0864856
0.505354	2.46905e-05	5.10475e-05	0.000101596	0.000195976	0.000369149	0.000684579	0.00125928	0.00230739	0.00420627	0.00757989	0.0133812	0.0229434	0.0379682	0.0604252	0.0923471	0.1355	0.190906	0.25821	0.334958	0.416036	0.4937	0.558655	0.602347	0.619901	0.612488	0.587756	0.557757	0.535048	0.528652	0.541536	0.570389	0.607359	0.642769	0.667753	0.676139	0.665318	0.636122	0.591952	0.537499	0.47751	0.415961	0.355822	0.299238	0.247804	0.202675	0.164544	0.133669	0.109989	0.0932202
0.516061	2.54953e-05	5.40895e-05	0.000109358	0.000212155	0.000397683	0.000725669	0.00129962	0.00230281	0.00405971	0.00712516	0.0123875	0.0211488	0.0351336	0.0563845	0.0870419	0.129035	0.183721	0.251463	0.331113	0.419398	0.510404	0.595597	0.664931	0.70926	0.723497	0.709144	0.674707	0.633352	0.598621	0.580087	0.580785	0.597201	0.621345	0.643728	0.656077	0.653101	0.633126	0.597728	0.550667	0.49651	0.439419	0.382483	0.327717	0.27649	0.229933	0.189031	0.154465	0.126474	0.104911
0.526768	2.46337e-05	5.44493e-05	0.000113583	0.000225074	0.000426578	0.000778709	0.00137941	0.00239062	0.00408768	0.00694254	0.0117406	0.0197038	0.0325594	0.0524778	0.0818357	0.122833	0.177063	0.245149	0.32645	0.418761	0.517887	0.617213	0.70771	0.779007	0.821846	0.831334	0.809553	0.765891	0.714446	0.669437	0.640674	0.631039	0.63672	0.649584	0.660342	0.661263	0.647807	0.619045	0.577122	0.52607	0.470402	0.413926	0.35917	0.307521	0.259794	0.216717	0.179027	0.147235	0.121419
0.537475	2.18743e-05	5.09552e-05	0.000111221	0.000228563	0.000444887	0.000825627	0.00147107	0.00253526	0.0042609	0.00704398	0.0115421	0.0188225	0.0305042	0.0488022	0.076365	0.115861	0.169395	0.237957	0.321088	0.416812	0.521645	0.630435	0.736045	0.829312	0.900032	0.93934	0.942975	0.91384	0.862201	0.802852	0.750308	0.714215	0.696986	0.694318	0.697834	0.698381	0.688697	0.664886	0.626663	0.576699	0.51938	0.459384	0.400499	0.345056	0.294106	0.248043	0.207166	0.171813	0.142148
0.548182	1.77626e-05	4.37401e-05	0.000100758	0.000217376	0.000440786	0.000844461	0.00153796	0.00268078	0.00450523	0.00735912	0.0117864	0.018663	0.0293777	0.0459916	0.0712424	0.108252	0.159896	0.227997	0.312652	0.412003	0.522468	0.639158	0.756034	0.865695	0.959267	1.0272	1.06153	1.05898	1.02348	0.966084	0.901989	0.845568	0.805852	0.784408	0.776176	0.772374	0.763875	0.743806	0.708858	0.659401	0.598738	0.531843	0.463905	0.39908	0.339849	0.287137	0.240965	0.201092	0.167274
0.558889	1.34269e-05	3.45483e-05	8.38162e-05	0.000190763	0.000406906	0.000815086	0.00153963	0.00275751	0.00471287	0.00774132	0.0123185	0.019156	0.0293655	0.0446745	0.0675984	0.101392	0.149599	0.215181	0.299471	0.401413	0.517497	0.642388	0.769801	0.892999	1.00466	1.09662	1.16044	1.18944	1.18163	1.14196	1.08213	1.01736	0.961419	0.922256	0.900205	0.889171	0.879777	0.862801	0.831703	0.783784	0.720195	0.645135	0.564534	0.484516	0.409999	0.343883	0.287076	0.239159	0.19918
0.569596	9.94363e-06	2.58855e-05	6.48582e-05	0.00015444	0.000346641	0.000730716	0.00144679	0.00269808	0.00476087	0.00799522	0.0128654	0.0199901	0.0302516	0.0449889	0.0662492	0.0969711	0.140872	0.201825	0.282727	0.384231	0.503939	0.636567	0.775034	0.911828	1.03981	1.15211	1.24166	1.30148	1.3264	1.31577	1.2755	1.21761	1.15691	1.10609	1.0716	1.05222	1.04056	1.02649	1.00061	0.956692	0.892785	0.811077	0.71705	0.618067	0.521639	0.433779	0.357961	0.295034	0.243967
0.580303	7.76456e-06	1.9599e-05	4.87788e-05	0.000118194	0.000274856	0.000606558	0.00126192	0.00246944	0.00455026	0.0079219	0.0130968	0.0206899	0.0314627	0.0464437	0.0671522	0.0958902	0.135938	0.191374	0.266276	0.363338	0.4824	0.619653	0.768088	0.919068	1.06416	1.19618	1.30907	1.39711	1.45493	1.4789	1.46959	1.43354	1.38268	1.33097	1.28961	1.2632	1.24873	1.23739	1.21819	1.18154	1.12165	1.0375	0.932726	0.814575	0.692354	0.57538	0.470982	0.383193	0.312608
0.59101	6.62372e-06	1.60026e-05	3.82052e-05	9.04025e-05	0.000210379	0.000474959	0.00102635	0.00210255	0.004063	0.00739884	0.0127217	0.0207367	0.0322227	0.0480602	0.0693604	0.0977262	0.135595	0.186457	0.254618	0.344234	0.457699	0.594022	0.748081	0.911383	1.07409	1.22726	1.36401	1.47931	1.56887	1.62884	1.65692	1.65453	1.6284	1.5899	1.55165	1.52301	1.5066	1.49752	1.48554	1.45888	1.40786	1.32732	1.21756	1.08409	0.936487	0.786477	0.645481	0.522183	0.420967
0.601717	5.89902e-06	1.41037e-05	3.25519e-05	7.37272e-05	0.000165498	0.000367872	0.000801442	0.0016876	0.00339326	0.00646426	0.0116281	0.0197545	0.0317833	0.0486565	0.0713172	0.100846	0.138776	0.187503	0.250556	0.332324	0.436944	0.56651	0.719328	0.889248	1.06672	1.24119	1.40361	1.5477	1.66944	1.76584	1.8342	1.87309	1.88426	1.87408	1.85278	1.83128	1.81691	1.81024	1.80461	1.7886	1.74985	1.67892	1.57163	1.43005	1.26209	1.08013	0.898677	0.731365	0.588034
0.612424	5.08066e-06	1.25591e-05	2.92235e-05	6.49845e-05	0.000140503	0.000299711	0.000634607	0.00132748	0.00271016	0.005328	0.00998195	0.0177163	0.0297329	0.0472468	0.0713437	0.102933	0.142897	0.192481	0.253816	0.330274	0.426196	0.545682	0.690648	0.858992	1.044	1.23561	1.4231	1.5977	1.75377	1.88816	1.9987	2.0833	2.14076	2.17251	2.18392	2.18359	2.1804	2.17953	2.17965	2.17272	2.14651	2.08865	1.9904	1.84913	1.6692	1.46143	1.24135	1.02638	0.832193
0.623131	4.0163e-06	1.05512e-05	2.57046e-05	5.85816e-05	0.000126508	0.000263128	0.000536012	0.00108182	0.00216659	0.00427021	0.00817533	0.0150187	0.0262542	0.0434965	0.0682713	0.101764	0.144713	0.197577	0.261043	0.336713	0.427607	0.537939	0.671852	0.831348	1.01437	1.21421	1.42094	1.62411	1.81546	1.9899	2.14473	2.27797	2.38744	2.47143	2.53036	2.56799	2.59081	2.60534	2.61463	2.61577	2.59984	2.55456	2.46829	2.33381	2.15075	1.92632	1.67463	1.41454	1.16618
0.633838	2.85173e-06	8.05347e-06	2.09565e-05	5.04486e-05	0.000113122	0.000238783	0.000481413	0.000942795	0.00182031	0.00348993	0.00662269	0.0123049	0.0220989	0.0379682	0.062023	0.0961243	0.141488	0.1985	0.266926	0.34658	0.43826	0.544463	0.669276	0.817082	0.990365	1.18766	1.40292	1.62685	1.84965	2.06357	2.26375	2.44739	2.61202	2.75463	2.8723	2.96379	3.03067	3.07685	3.10627	3.11988	3.11358	3.07832	3.00274	2.87703	2.69655	2.46399	2.19003	1.89227	1.5927
0.644545	1.81591e-06	5.52064e-06	1.54461e-05	3.98184e-05	9.48481e-05	0.00020987	0.000435096	0.000855783	0.00162242	0.00301306	0.00554352	0.010123	0.0182122	0.0318924	0.053738	0.0864303	0.132173	0.192117	0.26608	0.352833	0.450995	0.560296	0.682596	0.821948	0.983283	1.17006	1.38202	1.61428	1.8586	2.1059	2.34871	2.58198	2.80216	3.00568	3.18811	3.34478	3.47221	3.56928	3.63688	3.67615	3.68601	3.6616	3.59466	3.47596	3.29888	3.06259	2.77379	2.44704	2.10342
0.655253	1.04872e-06	3.41548e-06	1.02582e-05	2.8395e-05	7.247e-05	0.000170867	0.000373676	0.000763298	0.00147187	0.0027179	0.00488419	0.00865927	0.0152391	0.0265289	0.0452192	0.074587	0.117944	0.17782	0.255177	0.349035	0.456863	0.575784	0.704254	0.843461	0.99761	1.17258	1.37335	1.60136	1.85333	2.12215	2.39926	2.67704	2.94963	3.21225	3.45978	3.68603	3.88422	4.04829	4.17398	4.25879	4.30079	4.29698	4.24228	4.13018	3.95499	3.71479	3.41385	3.06376	2.68323
0.66596	5.60351e-07	1.93733e-06	6.2025e-06	1.83576e-05	5.01735e-05	0.000126611	0.000295327	0.000638677	0.00128779	0.0024428	0.00441484	0.00771943	0.013252	0.0225417	0.0380022	0.0630106	0.101618	0.157796	0.234356	0.331927	0.448499	0.579973	0.72174	0.870863	1.02793	1.19756	1.38702	1.6033	1.84995	2.12542	2.42351	2.73569	3.05349	3.36969	3.67788	3.97125	4.24179	4.48057	4.67876	4.82866	4.92405	4.95979	4.93107	4.83318	4.66244	4.4181	4.10441	3.73198	3.31791
0.676667	2.83368e-07	1.0296e-06	3.47959e-06	1.09188e-05	3.17581e-05	8.55012e-05	0.000212937	0.000490806	0.00104927	0.00208996	0.00390788	0.0069364	0.0118542	0.0197964	0.0326648	0.0534311	0.0862128	0.135873	0.207037	0.302717	0.423053	0.564809	0.722121	0.888532	1.05972	1.23584	1.42226	1.62803	1.86252	2.13159	2.43522	2.76765	3.11955	3.48085	3.84241	4.19599	4.53324	4.84462	5.11924	5.34551	5.51216	5.60911	5.62795	5.56234	5.40862	5.16697	4.84286	4.44799	4.00015
0.687374	1.37683e-07	5.22614e-07	1.84921e-06	6.09605e-06	1.87012e-05	5.33114e-05	0.000141027	0.00034588	0.000786502	0.00166059	0.00326708	0.00602773	0.0105311	0.0176494	0.0287843	0.046236	0.0735605	0.115635	0.178128	0.266265	0.38315	0.528287	0.697071	0.881808	1.07423	1.26878	1.46546	1.67068	1.89561	2.15215	2.44835	2.78531	3.15689	3.55205	3.9583	4.36409	4.75941	5.13474	5.47955	5.78142	6.02622	6.19919	6.28644	6.27657	6.16218	5.94135	5.61908	5.20805	4.72811
0.698081	6.41516e-08	2.54893e-07	9.42672e-07	3.24871e-06	1.04372e-05	3.12495e-05	8.71216e-05	0.000225925	0.00054447	0.00121912	0.00253864	0.00493005	0.0089767	0.0154556	0.0254588	0.0406695	0.0637908	0.098955	0.151772	0.228657	0.335335	0.474872	0.646021	0.842771	1.05568	1.27488	1.49392	1.71295	1.93971	2.18757	2.47083	2.79936	3.17464	3.58922	4.02942	4.47956	4.92545	5.35549	5.75956	6.1268	6.44385	6.69447	6.86077	6.92548	6.87473	6.70077	6.40422	5.99555	5.49505
0.708788	2.81437e-08	1.18077e-07	4.59159e-07	1.65859e-06	5.57563e-06	1.74655e-05	5.1011e-05	0.000138909	0.000352511	0.000833176	0.00183366	0.00376016	0.00720058	0.0129347	0.0219576	0.0355974	0.0558163	0.0856941	0.129888	0.194657	0.287047	0.413143	0.575844	0.773098	0.99758	1.23837	1.48442	1.72882	1.97221	2.22381	2.49897	2.81397	3.17973	3.59725	4.05684	4.54134	5.03145	5.51022	5.96485	6.38527	6.761	7.07842	7.31979	7.46475	7.49346	7.3905	7.14866	6.77174	6.27597
0.719495	1.134e-08	5.07827e-08	2.09766e-07	8.01099e-07	2.83532e-06	9.32101e-06	2.85171e-05	8.13104e-05	0.000216246	0.000536586	0.00124225	0.0026833	0.00541126	0.0102072	0.0180784	0.0302595	0.0483165	0.0744632	0.112093	0.166282	0.243795	0.352139	0.497588	0.682777	0.904896	1.15555	1.42281	1.69502	1.96534	2.23523	2.51521	2.82219	3.17356	3.58029	4.0419	4.54568	5.07053	5.59335	6.09471	6.5611	6.98313	7.3514	7.65267	7.86853	7.97711	7.95716	7.79293	7.47869	7.02189
0.730202	4.10469e-09	1.98024e-08	8.77663e-08	3.58044e-07	1.34735e-06	4.68793e-06	1.51176e-05	4.52893e-05	0.000126299	0.000328389	0.000796966	0.00180656	0.00382702	0.00758281	0.0140774	0.0245694	0.0405429	0.0637851	0.0967061	0.142906	0.207721	0.298215	0.422132	0.58577	0.791461	1.03581	1.30977	1.60103	1.89804	2.19456	2.49299	2.80485	3.1477	3.53886	3.98817	4.49272	5.03628	5.59371	6.13849	6.64928	7.11246	7.5199	7.86382	8.13206	8.30641	8.36475	8.28582	8.05489	7.66863
0.740909	1.31355e-09	6.87196e-09	3.2934e-08	1.44788e-07	5.84876e-07	2.17508e-06	7.46315e-06	2.36834e-05	6.96822e-05	0.000190547	0.00048532	0.00115344	0.00256163	0.00532241	0.0103589	0.0189204	0.032532	0.0529227	0.0820659	0.122485	0.17784	0.25351	0.356598	0.494835	0.674393	0.897348	1.16004	1.45337	1.76538	2.08535	2.40811	2.73696	3.08372	3.4654	3.89783	4.38843	4.9311	5.50593	6.08426	6.63696	7.14164	7.58528	7.96153	8.26461	8.48405	8.60278	8.59976	8.45527	8.1569
0.751616	3.6783e-10	2.09572e-09	1.09177e-08	5.20526e-08	2.2739e-07	9.11459e-07	3.35798e-06	1.13938e-05	3.56859e-05	0.00010343	0.00027813	0.00069569	0.00162249	0.00353557	0.00721187	0.0137949	0.0247966	0.0420124	0.0674002	0.103068	0.151547	0.216378	0.302728	0.417435	0.567958	0.760238	0.996251	1.27253	1.58064	1.9098	2.25078	2.59974	2.96053	3.34434	3.76617	4.23882	4.76609	5.33819	5.93185	6.51591	7.0599	7.54149	7.94905	8.27834	8.52592	8.68341	8.73582	8.66446	8.45253
0.762323	8.95709e-11	5.57259e-10	3.16617e-09	1.64387e-08	7.80546e-08	3.39279e-07	1.35168e-06	4.94318e-06	1.66241e-05	5.15223e-05	0.000147512	0.000391194	0.000963599	0.00221079	0.00473693	0.00950189	0.0178856	0.0316705	0.0529177	0.083788	0.126465	0.18337	0.25773	0.354223	0.479111	0.639337	0.840566	1.08494	1.36974	1.688	2.03086	2.3911	2.76622	3.16001	3.5818	4.04306	4.55208	5.10806	5.69742	6.29435	6.86659	7.3839	7.82534	8.18137	8.45018	8.63077	8.71721	8.69729	8.55567
0.77303	1.88966e-11	1.28582e-10	7.98427e-10	4.5261e-09	2.34356e-08	1.10914e-07	4.80199e-07	1.90393e-06	6.92235e-06	2.31175e-05	7.10508e-05	0.000201439	0.000528213	0.00128476	0.00290742	0.00614037	0.0121388	0.0225268	0.0393565	0.0649421	0.101618	0.151585	0.217043	0.300719	0.406534	0.539888	0.707008	0.913309	1.16143	1.45006	1.77439	2.12816	2.50638	2.90763	3.33477	3.79396	4.29169	4.83048	5.4044	5.99638	6.57927	7.12138	7.59445	7.98018	8.27184	8.47021	8.57674	8.58814	8.4954
0.783737	3.44612e-12	2.56726e-11	1.74442e-10	1.08143e-09	6.11881e-09	3.16121e-08	1.49215e-07	6.43981e-07	2.54359e-06	9.20565e-06	3.05736e-05	9.33507e-05	0.000262619	0.000682489	0.00164324	0.00367736	0.00767483	0.014989	0.0274852	0.0474749	0.0775079	0.120066	0.177319	0.251161	0.343663	0.457775	0.597809	0.769148	0.977047	1.22501	1.5137	1.84111	2.20394	2.59943	3.02663	3.4865	3.98078	4.50976	5.06944	5.64865	6.22757	6.77915	7.27405	7.68762	8.00534	8.22379	8.34646	8.37719	8.31533
0.794444	5.42534e-13	4.42766e-12	3.2948e-11	2.23601e-10	1.38425e-09	7.8197e-09	4.0325e-08	1.89931e-07	8.17609e-07	3.21958e-06	1.161e-05	3.83925e-05	0.000116624	0.000326116	0.000841588	0.00201026	0.00445939	0.00922004	0.0178338	0.0323911	0.0554428	0.0897538	0.137935	0.202102	0.283796	0.384342	0.505592	0.650638	0.823982	1.03085	1.27594	1.56233	1.89119	2.26224	2.67462	3.12713	3.61781	4.14297	4.69597	5.26607	5.8373	6.38816	6.89318	7.32703	7.66998	7.91214	8.05375	8.10098	8.05997
0.805152	7.36751e-14	6.58936e-13	5.37261e-12	3.99396e-11	2.70752e-10	1.67411e-09	9.44421e-09	4.86268e-08	2.28624e-07	9.82136e-07	3.85807e-06	1.38727e-05	4.57204e-05	0.000138334	0.000385038	0.000988363	0.00234668	0.0051713	0.0106168	0.0203881	0.0367699	0.0625227	0.100605	0.153749	0.224026	0.31263	0.420143	0.547294	0.695955	0.869792	1.07414	1.31513	1.59846	1.92848	2.30773	2.73661	3.21286	3.73078	4.28067	4.84887	5.41827	5.96899	6.47911	6.92617	7.29006	7.55691	7.72193	7.78906	7.76706
0.815859	8.62569e-15	8.45667e-14	7.55726e-13	6.15645e-12	4.57245e-11	3.09661e-10	1.91264e-09	1.07771e-08	5.54164e-08	2.60159e-07	1.11572e-06	4.37431e-06	1.56938e-05	5.15879e-05	0.000155619	0.000431661	0.00110372	0.00260925	0.00572304	0.0116924	0.0223448	0.0401151	0.067933	0.108929	0.165966	0.241107	0.335277	0.448402	0.580206	0.731452	0.905097	1.10671	1.34388	1.62485	1.95685	2.34462	2.78909	3.28616	3.82591	4.39262	4.96611	5.52395	6.04362	6.5041	6.88701	7.17826	7.37019	7.46308	7.46443
0.826566	8.70383e-16	9.3555e-15	9.16525e-14	8.18409e-13	6.66167e-12	4.94347e-11	3.34487e-10	2.06399e-09	1.16178e-08	5.96723e-08	2.79791e-07	1.19826e-06	4.69071e-06	1.67998e-05	5.51163e-05	0.000165901	0.000459064	0.00117068	0.00275971	0.00603548	0.0122958	0.0234377	0.0419888	0.0710012	0.113755	0.173261	0.251652	0.34971	0.466899	0.602159	0.755375	0.92896	1.12876	1.36367	1.64408	1.97946	2.37592	2.83409	3.34747	3.9018	4.47596	5.04445	5.58102	6.06208	6.46868	6.78727	7.00995	7.13507	7.16759
0.837273	7.56806e-17	8.91944e-16	9.5804e-15	9.37873e-14	8.36847e-13	6.80652e-12	5.04695e-11	3.41206e-10	2.10363e-09	1.18302e-08	6.07039e-08	2.84334e-07	1.21636e-06	4.75588e-06	1.70113e-05	5.57331e-05	0.000167512	0.000462821	0.00117847	0.00277409	0.00605948	0.0123341	0.0235035	0.0421239	0.0713163	0.114487	0.174823	0.254619	0.354699	0.474327	0.611971	0.766929	0.941244	1.14097	1.376	1.65816	1.99831	2.40298	2.8717	3.39525	3.95543	4.52682	5.08031	5.5878	6.02621	6.37974	6.6399	6.80467	6.87768
0.84798	5.6697e-18	7.32723e-17	8.62965e-16	9.26267e-15	9.06129e-14	8.07942e-13	6.56663e-12	4.86544e-11	3.28684e-10	2.02484e-09	1.13779e-08	5.83349e-08	2.73004e-07	1.16687e-06	4.55832e-06	1.62902e-05	5.33246e-05	0.000160146	0.000442176	0.00112541	0.00264899	0.00578874	0.0117964	0.0225241	0.0404908	0.0688304	0.111049	0.170535	0.249854	0.350077	0.470567	0.609679	0.766434	0.94264	1.14441	1.38209	1.66817	2.01386	2.42522	2.90005	3.42637	3.98281	4.54116	5.07078	5.54377	5.93922	6.24521	6.45824	6.58138
0.858687	3.65934e-19	5.18595e-18	6.69753e-17	7.88267e-16	8.45513e-15	8.26563e-14	7.36489e-13	5.98172e-12	4.42895e-11	2.98986e-10	1.84058e-09	1.03352e-08	5.29518e-08	2.47642e-07	1.05778e-06	4.12968e-06	1.47509e-05	4.82686e-05	0.000144942	0.000400274	0.00101944	0.00240269	0.00526191	0.0107575	0.0206328	0.0373075	0.0638728	0.103903	0.161005	0.23811	0.336736	0.456649	0.596434	0.755118	0.934351	1.14006	1.38243	1.67378	2.02472	2.44003	2.91544	3.43647	3.97959	4.51556	5.01431	5.45019	5.80587	6.07383	6.25516
0.869394	2.03464e-20	3.16208e-19	4.47827e-18	5.77972e-17	6.79792e-16	7.28674e-15	7.11866e-14	6.33868e-13	5.14482e-12	3.80678e-11	2.56818e-10	1.57998e-09	8.86645e-09	4.54006e-08	2.12217e-07	9.06073e-07	3.53633e-06	1.26301e-05	4.13354e-05	0.000124191	0.000343345	0.000876059	0.00207059	0.00455301	0.00935992	0.0180818	0.0329871	0.0570706	0.0939345	0.147401	0.220836	0.316361	0.434399	0.57406	0.734598	0.917515	1.12826	1.37629	1.67293	2.02746	2.44282	2.91261	3.42039	3.94162	4.44774	4.91118	5.31028	5.6324	5.87464
0.880101	9.74542e-22	1.66095e-20	2.57961e-19	3.65094e-18	4.70886e-17	5.53477e-16	5.92888e-15	5.78836e-14	5.15082e-13	4.17803e-12	3.08952e-11	2.08304e-10	1.2808e-09	7.18379e-09	3.67681e-08	1.71807e-07	7.33395e-07	2.86242e-06	1.02264e-05	3.34931e-05	0.000100761	0.000279157	0.000714538	0.00169648	0.00375355	0.00777944	0.0151832	0.0280419	0.0492043	0.0822499	0.131186	0.199825	0.290989	0.405927	0.544478	0.706268	0.89263	1.10826	1.36138	1.66174	2.01674	2.42731	2.88513	3.37251	3.86514	4.33659	4.76333	5.12888	5.42595
0.890808	4.02097e-23	7.51556e-22	1.28006e-20	1.98676e-19	2.81004e-18	3.62193e-17	4.25445e-16	4.55447e-15	4.44371e-14	3.95182e-13	3.20355e-12	2.36756e-11	1.59541e-10	9.80493e-10	5.49717e-09	2.81271e-08	1.3141e-07	5.60989e-07	2.19034e-06	7.83148e-06	2.5685e-05	7.74414e-05	0.000215256	0.000553575	0.0013229	0.00295248	0.0061876	0.0122424	0.022976	0.0410464	0.0699493	0.11381	0.176846	0.262579	0.373148	0.509226	0.670888	0.859263	1.0781	1.33406	1.63491	1.98601	2.38633	2.82613	3.28739	3.74709	4.18209	4.57384	4.91162
0.901515	1.42913e-24	2.92942e-23	5.47178e-22	9.31353e-21	1.4446e-19	2.04189e-18	2.63015e-17	3.08751e-16	3.30317e-15	3.22086e-14	2.86264e-13	2.31928e-12	1.71314e-11	1.15388e-10	7.08856e-10	3.97306e-09	2.03259e-08	9.49699e-08	4.05577e-07	1.5848e-06	5.67417e-06	1.86502e-05	5.64146e-05	0.000157549	0.000407842	0.000983328	0.00222021	0.0047211	0.00950541	0.0181998	0.0332331	0.0579471	0.0964887	0.153369	0.232721	0.337525	0.469286	0.628553	0.816249	1.0351	1.29005	1.58679	1.92864	2.31301	2.72944	3.16051	3.58545	3.98514	4.34632
0.912222	4.37538e-26	9.83583e-25	2.01483e-23	3.76099e-22	6.39744e-21	9.91648e-20	1.40076e-18	1.80318e-17	2.11541e-16	2.26179e-15	2.20413e-14	1.95788e-13	1.58542e-12	1.17052e-11	7.88083e-11	4.83996e-10	2.71234e-09	1.38769e-08	6.48601e-08	2.77197e-07	1.08456e-06	3.89124e-06	1.28302e-05	3.89876e-05	0.000109585	0.000286197	0.000698175	0.0016002	0.00346588	0.00713013	0.0139838	0.0261953	0.0468799	0.0800851	0.130457	0.202562	0.300076	0.425247	0.579085	0.762346	0.976786	1.22568	1.51276	1.83955	2.20242	2.591	2.98938	3.37984	3.74755
0.922929	1.15389e-27	2.84475e-26	6.39081e-25	1.30828e-23	2.44052e-22	4.14865e-21	6.42659e-20	9.0722e-19	1.16712e-17	1.36838e-16	1.4622e-15	1.42412e-14	1.26435e-13	1.02333e-12	7.55219e-12	5.08314e-11	3.12124e-10	1.74921e-09	8.95197e-09	4.18694e-08	1.79157e-07	7.02337e-07	2.52736e-06	8.36961e-06	2.55916e-05	7.25546e-05	0.000191698	0.000474763	0.0011089	0.00245666	0.00518542	0.0104559	0.0201543	0.0371018	0.0651181	0.108793	0.1729	0.261584	0.377684	0.522629	0.697086	0.902004	1.13921	1.41071	1.71666	2.05297	2.41015	2.77459	3.13214
0.933636	2.62125e-29	7.08727e-28	1.74613e-26	3.92018e-25	8.0199e-24	1.4951e-22	2.5399e-21	3.93202e-20	5.54724e-19	7.13205e-18	8.35695e-17	8.92485e-16	8.68778e-15	7.70932e-14	6.23713e-13	4.60149e-12	3.09651e-11	1.90135e-10	1.06581e-09	5.45778e-09	2.55548e-08	1.09544e-07	4.30631e-07	1.556e-06	5.18336e-06	1.59808e-05	4.58222e-05	0.000122891	0.000310205	0.00074155	0.00168758	0.00366877	0.00762883	0.0151617	0.0287407	0.0518399	0.0888014	0.144356	0.222859	0.327544	0.46019	0.621468	0.811749	1.03172	1.28204	1.56193	1.8674	2.19048	2.5205
0.944343	5.12925e-31	1.52094e-29	4.10959e-28	1.01185e-26	2.27019e-25	4.64135e-24	8.64705e-23	1.46804e-21	2.27125e-20	3.20229e-19	4.11471e-18	4.81862e-17	5.14329e-16	5.00418e-15	4.43866e-14	3.58979e-13	2.6478e-12	1.7817e-11	1.09421e-10	6.13684e-10	3.14565e-09	1.4753e-08	6.34028e-08	2.502e-07	9.09092e-07	3.05234e-06	9.51364e-06	2.76797e-05	7.56505e-05	0.000195487	0.000480416	0.00112758	0.00253255	0.005441	0.0111578	0.0217761	0.0403335	0.0707609	0.117513	0.1849	0.276331	0.393845	0.538191	0.709403	0.907374	1.13182	1.38146	1.65284	1.93997
0.955051	8.64559e-33	2.81154e-31	8.33144e-30	2.24969e-28	5.5355e-27	1.24115e-25	2.53587e-24	4.72145e-23	8.01075e-22	1.2386e-20	1.74529e-19	2.24127e-18	2.62325e-17	2.79858e-16	2.72166e-15	2.4132e-14	1.95119e-13	1.43904e-12	9.68448e-12	5.95023e-11	3.34007e-10	1.71462e-09	8.06043e-09	3.4764e-08	1.37902e-07	5.04806e-07	1.71263e-06	5.41387e-06	1.60463e-05	4.4893e-05	0.000119308	0.000302689	0.000735067	0.00170886	0.0037953	0.00802654	0.0161083	0.0305901	0.0548758	0.0929616	0.148883	0.22602	0.326551	0.451344	0.600295	0.772834	0.968116	1.1847	1.41999
0.965758	1.25525e-34	4.47685e-33	1.45492e-31	4.30855e-30	1.16266e-28	2.85894e-27	6.40608e-26	1.30804e-24	2.43385e-23	4.1269e-22	6.37706e-21	8.98051e-20	1.15262e-18	1.34837e-17	1.43782e-16	1.39776e-15	1.23899e-14	1.00165e-13	7.38785e-13	4.97366e-12	3.0582e-11	1.71898e-10	8.84332e-10	4.17091e-09	1.80763e-08	7.22092e-08	2.66952e-07	9.18037e-07	2.9549e-06	8.96271e-06	2.57913e-05	7.08057e-05	0.000186083	0.000468472	0.00112776	0.00258714	0.00563363	0.0116035	0.0225488	0.0412888	0.071243	0.116004	0.178737	0.261635	0.365667	0.490733	0.636068	0.800583	0.982956
0.976465	1.56987e-36	6.14039e-35	2.18853e-33	7.10782e-32	2.10352e-30	5.67266e-29	1.39399e-27	3.12155e-26	6.36977e-25	1.18448e-23	2.00721e-22	3.09981e-21	4.36285e-20	5.59664e-19	6.54396e-18	6.97525e-17	6.77879e-16	6.00774e-15	4.85696e-14	3.58337e-13	2.414e-12	1.4861e-11	8.36955e-11	4.31877e-10	2.04614e-09	8.9262e-09	3.59918e-08	1.34794e-07	4.71714e-07	1.55308e-06	4.84469e-06	1.44065e-05	4.10064e-05	0.00011187	0.000292088	0.000727369	0.00172024	0.00384817	0.00811634	0.0161076	0.030056	0.0527565	0.0872552	0.136366	0.202164	0.285672	0.386862	0.504963	0.638881
0.987172	1.69118e-38	7.25463e-37	2.83572e-35	1.01004e-33	3.27822e-32	9.69543e-31	2.61293e-29	6.41686e-28	1.43601e-26	2.92847e-25	5.44226e-24	9.21694e-23	1.42259e-21	2.00116e-20	2.56582e-19	2.99885e-18	3.19541e-17	3.10476e-16	2.75152e-15	2.22494e-14	1.64245e-13	1.10765e-12	6.83103e-12	3.85785e-11	1.99904e-10	9.52936e-10	4.19393e-09	1.71205e-08	6.52055e-08	2.33281e-07	7.8965e-07	2.54575e-06	7.85392e-06	2.32323e-05	6.58234e-05	0.000178033	0.000457619	0.00111288	0.00255098	0.00549736	0.0111219	0.0211193	0.0376724	0.0632452	0.100213	0.150429	0.214894	0.293668	0.386087
0.997879	1.56932e-40	7.38293e-39	3.16497e-37	1.23633e-35	4.40075e-34	1.4274e-32	4.21884e-31	1.13625e-29	2.78866e-28	6.23675e-27	1.27108e-25	2.36076e-24	3.99585e-23	6.16404e-22	8.66662e-21	1.11071e-19	1.29769e-18	1.38241e-17	1.34309e-16	1.19046e-15	9.63097e-15	7.1163e-14	4.80689e-13	2.97203e-12	1.68499e-11	8.78144e-11	4.22097e-10	1.87958e-09	7.79764e-09	3.03417e-08	1.11553e-07	3.90224e-07	1.30576e-06	4.19032e-06	1.28891e-05	3.78805e-05	0.000105882	0.000280121	0.000698521	0.00163674	0.00359685	0.00740737	0.0142989	0.0259019	0.0441176	0.070851	0.107663	0.155464	0.214379
1.00859	1.25437e-42	6.47197e-41	3.04278e-39	1.30355e-37	5.08874e-36	1.81017e-34	5.86755e-33	1.73311e-31	4.66479e-30	1.14414e-28	2.55725e-27	5.20868e-26	9.66836e-25	1.63557e-23	2.52175e-22	3.54393e-21	4.54014e-20	5.303e-19	5.64853e-18	5.48835e-17	4.86659e-16	3.94042e-15	2.91581e-14	1.97416e-13	1.22499e-12	6.98239e-12	3.66744e-11	1.78255e-10	8.06118e-10	3.41439e-09	1.36458e-08	5.18346e-08	1.88247e-07	6.55721e-07	2.19062e-06	6.99844e-06	2.12811e-05	6.12826e-05	0.000166363	0.000424262	0.00101406	0.00226893	0.00475112	0.00931623	0.0171288	0.0295881	0.0481456	0.0740411	0.108043
1.01929	8.63644e-45	4.88696e-43	2.51979e-41	1.1839e-39	5.06861e-38	1.97738e-36	7.02938e-35	2.27707e-33	6.72153e-32	1.80801e-30	4.43176e-29	9.89938e-28	2.01514e-26	3.73841e-25	6.32085e-24	9.74095e-23	1.36839e-21	1.75252e-20	2.04665e-19	2.18009e-18	2.11895e-17	1.88028e-16	1.52444e-15	1.13046e-14	7.67934e-14	4.789e-13	2.74983e-12	1.45964e-11	7.20009e-11	3.32202e-10	1.4443e-09	5.96179e-09	2.35134e-08	8.89462e-08	3.22865e-07	1.12163e-06	3.71188e-06	1.16398e-05	3.44189e-05	9.56033e-05	0.000248781	0.000605557	0.0013779	0.0029314	0.00583558	0.0108854	0.0190628	0.0314176	0.0488782
1.03	5.12197e-47	3.17859e-45	1.79744e-43	9.26182e-42	4.34873e-40	1.86061e-38	7.25393e-37	2.57704e-35	8.34262e-34	2.46105e-32	6.61577e-31	1.62066e-29	3.61797e-28	7.36065e-27	1.36479e-25	2.30643e-24	3.5529e-23	4.98941e-22	6.38875e-21	7.46093e-20	7.94939e-19	7.73137e-18	6.86861e-17	5.57965e-16	4.1504e-15	2.8326e-14	1.77872e-13	1.03159e-12	5.55362e-12	2.79296e-11	1.32186e-10	5.93317e-10	2.54278e-09	1.04509e-08	4.12346e-08	1.55824e-07	5.61398e-07	1.91778e-06	6.17991e-06	1.87073e-05	5.30394e-05	0.000140586	0.000348056	0.000804733	0.00173836	0.00351172	0.00664324	0.0117893	0.01967
[truncated: 51 more columns]

## Sheet: Fig3b_MFF_AP_clustering
-0.03	0.081772	0.0830435	0.0740973	0.0581643	0.040273	0.0247051	0.0135167	0.00665772	0.00298722	0.00123668	0.000477608	0.000173101	5.88537e-05	1.86979e-05	5.59904e-06	1.78596e-06	1.02954e-06	1.3306e-06	2.06456e-06	2.93741e-06	3.67386e-06	4.01745e-06	3.83835e-06	3.20377e-06	2.33613e-06	1.48816e-06	8.28173e-07	4.02632e-07	1.71007e-07	6.34507e-08	2.05673e-08	5.8242e-09	1.44084e-09	3.11398e-10	5.8795e-11	9.69834e-12	1.39765e-12	1.75981e-13	1.93615e-14	1.86163e-15	1.56484e-16	1.15058e-17	7.40789e-19	4.1844e-20	2.08071e-21	9.16206e-23	3.60769e-24	1.28947e-25	4.26799e-27
-0.0192929	0.0862671	0.0967612	0.0956115	0.0832861	0.0641064	0.04379	0.0267254	0.0147114	0.00739023	0.00343021	0.00148605	0.00060383	0.000229811	8.14717e-05	2.68178e-05	8.44148e-06	3.21271e-06	2.65192e-06	3.94942e-06	6.11298e-06	8.4724e-06	1.0292e-05	1.0927e-05	1.01356e-05	8.21333e-06	5.81443e-06	3.59593e-06	1.94283e-06	9.1701e-07	3.78122e-07	1.36209e-07	4.28649e-08	1.17846e-08	2.83043e-09	5.93903e-10	1.08871e-10	1.74365e-11	2.43995e-12	2.98351e-13	3.18851e-14	2.97938e-15	2.4358e-16	1.74454e-17	1.09705e-18	6.08166e-20	2.99262e-21	1.32181e-22	5.3277e-24	2.0006e-25
-0.00858586	0.0816457	0.100453	0.109412	0.105443	0.0900517	0.0684186	0.0465483	0.0286231	0.016091	0.00836778	0.00406228	0.00184813	0.000786329	0.000311032	0.000113696	3.85436e-05	1.29871e-05	6.33502e-06	7.04911e-06	1.11894e-05	1.70382e-05	2.29644e-05	2.70889e-05	2.79228e-05	2.51455e-05	1.97825e-05	1.35963e-05	8.16354e-06	4.28206e-06	1.96221e-06	7.85517e-07	2.74717e-07	8.39335e-08	2.24031e-08	5.22408e-09	1.06426e-09	1.89428e-10	2.94595e-11	4.00361e-12	4.75586e-13	4.94031e-14	4.49143e-15	3.57904e-16	2.50648e-17	1.54997e-18	8.53111e-20	4.23264e-21	1.92722e-22	8.22411e-24
0.00212121	0.0710969	0.0948034	0.112833	0.119577	0.112847	0.0951036	0.0719926	0.0493787	0.031019	0.0180416	0.00979481	0.00497823	0.00236281	0.00104109	0.000423175	0.000158242	5.53291e-05	2.06935e-05	1.35838e-05	1.85437e-05	3.00084e-05	4.4658e-05	5.84868e-05	6.69879e-05	6.70382e-05	5.86107e-05	4.47662e-05	2.98705e-05	1.74121e-05	8.86703e-06	3.94479e-06	1.53316e-06	5.20564e-07	1.54413e-07	4.00153e-08	9.05959e-09	1.79206e-09	3.09741e-10	4.67857e-11	6.17768e-12	7.13455e-13	7.21379e-14	6.39712e-15	4.99118e-16	3.44519e-17	2.12329e-18	1.18512e-19	6.10686e-21	2.96589e-22
0.0128283	0.0590771	0.0839388	0.107667	0.12416	0.128485	0.119444	0.100184	0.0763799	0.0534387	0.0346433	0.0209564	0.0118558	0.00625621	0.00306212	0.0013819	0.000572713	0.000218496	7.96238e-05	3.4764e-05	3.06561e-05	4.70846e-05	7.58867e-05	0.000110022	0.000139956	0.000155636	0.000151214	0.000128351	9.51754e-05	6.1655e-05	3.48924e-05	1.72509e-05	7.45094e-06	2.81147e-06	9.2679e-07	2.66908e-07	6.71568e-08	1.47635e-08	2.83598e-09	4.76121e-10	6.98847e-11	8.97377e-12	1.00926e-12	9.96264e-14	8.66385e-15	6.68044e-16	4.61565e-17	2.90299e-18	1.69594e-19	9.38568e-21
0.0235354	0.0485824	0.0724032	0.0984821	0.121806	0.136583	0.138737	0.127948	0.107714	0.0834167	0.0599074	0.0401358	0.0251305	0.0146696	0.0079427	0.00396718	0.00182064	0.000766973	0.00029931	0.000115959	6.21117e-05	7.00393e-05	0.000113876	0.000180628	0.000254722	0.000314663	0.000339729	0.000320456	0.000264075	0.00019011	0.000119564	6.56927e-05	3.15321e-05	1.32224e-05	4.84393e-06	1.55032e-06	4.33506e-07	1.05913e-07	2.26122e-08	4.21956e-09	6.88506e-10	9.83092e-11	1.23006e-11	1.35202e-12	1.3112e-13	1.13039e-14	8.76733e-16	6.22432e-17	4.12961e-18	2.60664e-19
0.0342424	0.040111	0.0624362	0.0891468	0.116727	0.139935	0.153385	0.153802	0.141519	0.120142	0.0946933	0.069633	0.047855	0.0306774	0.0182637	0.0100487	0.00509027	0.00236975	0.00101585	0.000408426	0.00017294	0.00011692	0.000157121	0.000260593	0.000404317	0.000554137	0.000664682	0.000696725	0.000638043	0.00051046	0.000356774	0.000217843	0.000116202	5.41515e-05	2.20463e-05	7.84152e-06	2.43682e-06	6.61671e-07	1.57007e-07	3.25664e-08	5.90762e-09	9.38082e-10	1.30607e-10	1.59906e-11	1.73049e-12	1.66967e-13	1.45585e-14	1.16877e-15	8.82018e-17	6.35339e-18
0.0449495	0.0326537	0.0536173	0.0805744	0.111256	0.141389	0.165419	0.178214	0.177077	0.16282	0.139169	0.111032	0.0828479	0.0577596	0.0375	0.0225776	0.0125604	0.00644293	0.00304685	0.00133448	0.000558717	0.000266522	0.000226377	0.000339469	0.000562365	0.000850724	0.00113268	0.00131915	0.00134245	0.00119355	0.000927053	0.000629057	0.000372904	0.000193121	8.73764e-05	3.45385e-05	1.19283e-05	3.59968e-06	9.49367e-07	2.18892e-07	4.41477e-08	7.79717e-09	1.20826e-09	1.64849e-10	1.99214e-11	2.15365e-12	2.11446e-13	1.92301e-14	1.65289e-15	1.35893e-16
0.0556566	0.0253231	0.0445601	0.0713361	0.104561	0.140978	0.175321	0.201397	0.213988	0.210766	0.193078	0.165109	0.13215	0.0990521	0.0694081	0.0453274	0.0274993	0.0154622	0.00804864	0.00388104	0.00174662	0.000771258	0.000424756	0.000438624	0.000698647	0.00114253	0.00168226	0.00217532	0.00245972	0.00243022	0.00209768	0.00158182	0.00104208	0.00059975	0.000301561	0.000132474	5.08466e-05	1.70537e-05	4.99914e-06	1.28131e-06	2.87348e-07	5.64555e-08	9.73988e-09	1.48156e-09	2.00099e-10	2.42686e-11	2.68746e-12	2.77367e-13	2.71825e-14	2.5501e-15
0.0663636	0.0181595	0.034709	0.0599811	0.0943687	0.135993	0.180323	0.220657	0.249672	0.261737	0.254907	0.231442	0.196601	0.156634	0.117115	0.0820847	0.0538136	0.0329258	0.0187691	0.00995756	0.00491926	0.00228804	0.00107889	0.00069352	0.000831603	0.00136147	0.00218344	0.00312598	0.00392525	0.00430917	0.00413338	0.0034638	0.00253588	0.00162194	0.00090632	0.00044247	0.000188744	7.03578e-05	2.29249e-05	6.53217e-06	1.62903e-06	3.56106e-07	6.8422e-08	1.16106e-08	1.75421e-09	2.39023e-10	2.99073e-11	3.50856e-12	3.92327e-13	4.19713e-14
0.0770707	0.0118383	0.0247947	0.0467084	0.0796558	0.12375	0.176072	0.230349	0.277859	0.309713	0.319793	0.306911	0.274913	0.230818	0.182258	0.135581	0.0950221	0.0626727	0.0388331	0.022558	0.0122585	0.00623034	0.00300863	0.0015293	0.0011416	0.00151927	0.00250409	0.00392327	0.00545829	0.00665491	0.00709288	0.00660519	0.0053739	0.00381971	0.00237201	0.00128697	0.000610128	0.000252783	9.1554e-05	2.90033e-05	8.04436e-06	1.95701e-06	4.18937e-07	7.9359e-08	1.34273e-08	2.05859e-09	2.91562e-10	3.89361e-11	4.96933e-12	6.05628e-13
0.0877778	0.00697444	0.0160856	0.0332298	0.0618363	0.104259	0.160135	0.225061	0.290419	0.344967	0.378121	0.383651	0.361849	0.318919	0.264129	0.206575	0.153089	0.107659	0.0718113	0.0453334	0.0269858	0.0150816	0.00790344	0.00397138	0.00218578	0.00186188	0.0026492	0.00433962	0.0066268	0.00895581	0.0106014	0.0109695	0.00991748	0.00783373	0.00540619	0.0032598	0.00171755	0.000790924	0.000318433	0.000112161	3.46037e-05	9.37106e-06	2.23608e-06	4.73215e-07	8.97727e-08	1.5512e-08	2.49129e-09	3.79169e-10	5.52293e-11	7.65805e-12
0.0984848	0.00372047	0.00946719	0.0215106	0.0438433	0.0805699	0.134169	0.203389	0.28174	0.357707	0.417372	0.448865	0.446685	0.4135	0.358433	0.293074	0.227613	0.168801	0.119853	0.0814137	0.0526945	0.0322831	0.0185855	0.0100377	0.0052465	0.0031236	0.00296459	0.00438475	0.00708026	0.010522	0.0138089	0.0158691	0.0159409	0.013992	0.0107307	0.0071907	0.00421074	0.00215521	0.000964597	0.000377803	0.000129676	3.91042e-05	1.04064e-05	2.46253e-06	5.24501e-07	1.02321e-07	1.86661e-08	3.24061e-09	5.38452e-10	8.48148e-11
0.109192	0.00181285	0.00508136	0.0127004	0.0283913	0.056989	0.103162	0.169143	0.252182	0.343083	0.4272	0.488351	0.514375	0.501631	0.455902	0.38932	0.315318	0.244446	0.182673	0.13197	0.0919369	0.0612997	0.0387102	0.0229242	0.0127217	0.00689992	0.00442	0.00455922	0.00686786	0.0108723	0.0157065	0.0200115	0.0223238	0.0217697	0.0185518	0.013815	0.00899084	0.00511496	0.00254503	0.00110854	0.000423394	0.000142223	4.2237e-05	1.11874e-05	2.67926e-06	5.91165e-07	1.22686e-07	2.43078e-08	4.60339e-09	8.22323e-10
0.119899	0.000823546	0.0025186	0.00689266	0.0168691	0.0369835	0.0728495	0.129392	0.208012	0.303775	0.404389	0.492377	0.550358	0.567283	0.542426	0.484946	0.409455	0.330295	0.257455	0.195476	0.144796	0.103992	0.0715404	0.0464777	0.0281965	0.0160063	0.00897794	0.00613888	0.00672618	0.0101669	0.0157164	0.0220489	0.0272638	0.0295196	0.0279453	0.0231227	0.0167231	0.0105745	0.00584952	0.00283379	0.00120464	0.000450943	0.000149558	4.4391e-05	1.19728e-05	2.99323e-06	7.07603e-07	1.60014e-07	3.44971e-08	6.97606e-09
0.130606	0.000366788	0.00118679	0.00349734	0.00929014	0.0221555	0.0474224	0.0912605	0.158345	0.248545	0.354193	0.45997	0.546517	0.596798	0.602297	0.565806	0.499445	0.41924	0.339285	0.268156	0.208537	0.159275	0.118125	0.0836551	0.0556432	0.034389	0.019877	0.0114935	0.00831489	0.00948655	0.0142259	0.021402	0.0291273	0.0349381	0.0367095	0.0337352	0.0271076	0.0190498	0.0117153	0.00631288	0.00298759	0.0012469	0.000462207	0.00015393	4.68349e-05	1.32895e-05	3.58222e-06	9.24248e-07	2.26501e-07	5.17565e-08
0.141313	0.000178854	0.000569716	0.00172737	0.00485259	0.0124149	0.0286769	0.0596202	0.111581	0.188353	0.28764	0.398861	0.504342	0.584306	0.623718	0.617587	0.572102	0.501306	0.421308	0.344889	0.278634	0.22324	0.17612	0.134543	0.0975561	0.0660159	0.0413343	0.0242415	0.014423	0.0109472	0.0127866	0.0188441	0.0274973	0.0362523	0.0421541	0.0429686	0.0383345	0.0299281	0.0204583	0.0122624	0.00646198	0.00300842	0.00124753	0.000466802	0.000160499	5.17703e-05	1.59211e-05	4.68323e-06	1.30241e-06	3.35673e-07
0.15202	0.000109236	0.000315384	0.000906577	0.00253771	0.00671443	0.016398	0.0364435	0.0732133	0.132699	0.217196	0.321885	0.43362	0.533577	0.603226	0.630821	0.615138	0.564913	0.494724	0.419529	0.35008	0.290775	0.240455	0.195428	0.152875	0.112706	0.0771095	0.0487054	0.0289425	0.0177242	0.0140167	0.0165178	0.0237127	0.033426	0.0426032	0.0479726	0.0474213	0.0410829	0.0311967	0.0207937	0.0122025	0.00633989	0.00294374	0.00123932	0.000482314	0.000177074	6.21361e-05	2.0813e-05	6.55608e-06	1.90242e-06
0.162727	8.30014e-05	0.000219533	0.000568698	0.00146885	0.00375322	0.00924471	0.0213532	0.0453494	0.0875986	0.153215	0.242561	0.348373	0.455806	0.546374	0.604212	0.621422	0.599969	0.549805	0.484717	0.417684	0.357181	0.305544	0.260089	0.216426	0.172069	0.128102	0.0881748	0.0560657	0.0338081	0.0213835	0.0175372	0.0205868	0.0285251	0.0386377	0.0474619	0.0516705	0.0495109	0.0416857	0.0308659	0.0201629	0.0116928	0.00608374	0.00288537	0.00127279	0.000532265	0.000213011	8.11148e-05	2.88823e-05	9.41936e-06
0.173434	6.77016e-05	0.000178134	0.000436632	0.00102945	0.00239898	0.00556506	0.0126429	0.0273806	0.0552043	0.102065	0.171771	0.26264	0.365499	0.465013	0.544417	0.5913	0.601326	0.578463	0.532517	0.475562	0.418315	0.367118	0.322586	0.280912	0.237461	0.190473	0.142406	0.0983273	0.0629757	0.038738	0.0254951	0.0216439	0.0250339	0.0331456	0.0428341	0.0504814	0.0530099	0.0492228	0.0403606	0.0292973	0.0189506	0.0110501	0.00590814	0.00295614	0.00140803	0.00064181	0.000277253	0.000111343	4.0739e-05
0.184141	5.25879e-05	0.00014637	0.000366732	0.000844375	0.0018385	0.00390252	0.00822555	0.0171436	0.0345714	0.0657898	0.115969	0.187404	0.276625	0.373427	0.463208	0.531841	0.570365	0.577036	0.55648	0.517353	0.469689	0.422117	0.37921	0.340249	0.300742	0.25627	0.206125	0.154196	0.106749	0.0691397	0.0438157	0.0303609	0.026704	0.030172	0.0377872	0.0461794	0.0518958	0.0524057	0.0471778	0.0378533	0.0272251	0.0177616	0.010697	0.00606618	0.00328591	0.00170174	0.000831552	0.000375693	0.00015393
0.194848	3.68395e-05	0.000111587	0.00029935	0.000718498	0.00156886	0.00319404	0.00624678	0.0120326	0.0229902	0.0429938	0.0769023	0.128883	0.199786	0.284918	0.374013	0.454118	0.513982	0.547396	0.553965	0.5379	0.506308	0.467376	0.428052	0.391503	0.356039	0.316938	0.270452	0.217175	0.162305	0.112922	0.0745692	0.0494301	0.0365951	0.0334203	0.036702	0.0431373	0.0494147	0.052592	0.050926	0.0445575	0.0353139	0.0256196	0.0173021	0.0110763	0.00679449	0.00398039	0.00219136	0.00111036	0.000508353
0.205556	2.27968e-05	7.60264e-05	0.000222949	0.000577664	0.00133336	0.0027793	0.005342	0.00973239	0.017279	0.0303708	0.0526427	0.0883489	0.140637	0.209237	0.28893	0.370193	0.442095	0.495843	0.526929	0.535226	0.524043	0.499104	0.467209	0.433991	0.401463	0.367295	0.327028	0.278035	0.222328	0.166136	0.11685	0.0797348	0.0563863	0.0452093	0.0428984	0.0457616	0.050379	0.0538318	0.0540129	0.0501219	0.0428859	0.0340697	0.0254883	0.0182298	0.012549	0.00825202	0.00508808	0.00287934	0.00146896
0.216263	1.23623e-05	4.56161e-05	0.000147525	0.000419135	0.00105031	0.00233736	0.00467203	0.00853857	0.0146274	0.02416	0.0393173	0.0633548	0.0998891	0.151242	0.216506	0.29057	0.365056	0.430862	0.480826	0.511133	0.521357	0.514016	0.493947	0.466974	0.437575	0.406744	0.371876	0.32932	0.277969	0.221222	0.165926	0.119243	0.0857023	0.0660024	0.0576672	0.0566577	0.0588918	0.0611029	0.0611157	0.057929	0.0517478	0.0437356	0.0353584	0.027663	0.0210011	0.0152968	0.0104645	0.00657286	0.00372202
0.22697	5.85567e-06	2.39594e-05	8.57893e-05	0.000269124	0.000741145	0.00179792	0.00386431	0.00743039	0.0129799	0.0210659	0.032655	0.0495938	0.074724	0.11116	0.160748	0.222436	0.291603	0.36096	0.422612	0.470135	0.499792	0.510892	0.505665	0.488558	0.46456	0.436935	0.405773	0.36866	0.323324	0.270453	0.214663	0.162932	0.121674	0.0942676	0.0802039	0.0759238	0.0766109	0.0779531	0.0771564	0.0731257	0.0661628	0.0574594	0.0484386	0.040083	0.0326138	0.0257458	0.0192491	0.0132892	0.00830178
0.237677	2.41941e-06	1.09884e-05	4.36401e-05	0.000151646	0.000461542	0.00123251	0.00289644	0.00602032	0.0111612	0.0187083	0.0289361	0.0424222	0.0606263	0.0860708	0.121642	0.169116	0.227653	0.293163	0.359002	0.417711	0.462965	0.491025	0.501407	0.496647	0.481026	0.458538	0.431077	0.398054	0.357813	0.309965	0.257113	0.204782	0.1596	0.12677	0.108134	0.101656	0.102493	0.105063	0.105059	0.10051	0.0917005	0.0803519	0.0685661	0.0578597	0.0486293	0.0403229	0.0321963	0.0240553	0.0164144
0.248384	8.71686e-07	4.39614e-06	1.93807e-05	7.47119e-05	0.000251978	0.000744197	0.00192772	0.00439115	0.00883553	0.0158218	0.0255241	0.0378016	0.0527636	0.0715312	0.0965179	0.130721	0.176186	0.23241	0.295556	0.358995	0.415056	0.457296	0.482349	0.490583	0.485216	0.47025	0.448349	0.419975	0.384254	0.34087	0.29167	0.241084	0.195174	0.159776	0.138472	0.131171	0.133973	0.140593	0.14479	0.142586	0.133201	0.118541	0.101794	0.085868	0.0722561	0.0607708	0.050243	0.039693	0.0291206
0.259091	2.74102e-07	1.53466e-06	7.51116e-06	3.21395e-05	0.000120259	0.00039369	0.0011285	0.00283648	0.00626646	0.0122176	0.0211651	0.0329459	0.046911	0.0627092	0.0812735	0.105182	0.137847	0.181763	0.236636	0.298418	0.35989	0.412836	0.450895	0.471675	0.476914	0.470563	0.455995	0.434264	0.404553	0.36623	0.320794	0.272434	0.227151	0.191141	0.169047	0.162412	0.168767	0.182012	0.194367	0.199193	0.193257	0.177338	0.155152	0.131352	0.109563	0.0912211	0.0756705	0.0613574	0.0472827
0.269798	7.54948e-08	4.68606e-07	2.54403e-06	1.20782e-05	5.01475e-05	0.000182113	0.000578696	0.00161029	0.00392882	0.00842339	0.0159293	0.0267382	0.0402607	0.0553258	0.0712293	0.0889326	0.111434	0.142743	0.185774	0.240139	0.301081	0.360407	0.409373	0.44216	0.457914	0.459981	0.452818	0.438811	0.41736	0.386767	0.347167	0.302123	0.258006	0.222007	0.200052	0.195165	0.206328	0.228178	0.252143	0.269083	0.272415	0.260169	0.235054	0.202745	0.169353	0.139188	0.113704	0.0919861	0.0723463
0.280505	1.84169e-08	1.2617e-07	7.57357e-07	3.98078e-06	1.83139e-05	7.37312e-05	0.000259772	0.000801185	0.0021645	0.00512849	0.010679	0.0196119	0.0319565	0.0466744	0.0621552	0.0775249	0.0939922	0.115134	0.145567	0.188422	0.242844	0.303002	0.359625	0.403733	0.430564	0.441154	0.440401	0.432957	0.420058	0.399719	0.369901	0.331887	0.291261	0.256201	0.234636	0.231764	0.248416	0.280319	0.318652	0.352256	0.371044	0.369175	0.34657	0.30825	0.261998	0.21542	0.173576	0.138104	0.108072
0.291212	4.10701e-09	3.06699e-08	2.01658e-07	1.16535e-06	5.91091e-06	2.62899e-05	0.000102471	0.000349924	0.00104701	0.00274633	0.00632217	0.0127984	0.0228621	0.0362491	0.0515324	0.0668259	0.0812934	0.0965419	0.116742	0.14696	0.19025	0.244968	0.304052	0.357316	0.395966	0.416698	0.422536	0.41971	0.412847	0.40218	0.384859	0.359034	0.327272	0.296867	0.277285	0.276659	0.298841	0.341633	0.396613	0.450978	0.491165	0.506913	0.494064	0.45517	0.397985	0.332599	0.268231	0.210836	0.162439
0.301919	9.02719e-10	7.14887e-09	5.03318e-08	3.1406e-07	1.73188e-06	8.42044e-06	3.60292e-05	0.000135488	0.000447417	0.00129707	0.00330188	0.00738798	0.0145577	0.0253482	0.0392331	0.0545316	0.0692829	0.0828564	0.0972961	0.117239	0.147941	0.192085	0.247047	0.3046	0.353978	0.387003	0.402059	0.404062	0.400333	0.395475	0.389141	0.378248	0.361513	0.342665	0.330186	0.334203	0.362362	0.416248	0.489471	0.56845	0.636109	0.67711	0.682217	0.650156	0.58695	0.503568	0.412673	0.325285	0.248418
0.312626	2.19976e-10	1.78479e-09	1.29858e-08	8.46061e-08	4.92441e-07	2.55303e-06	1.17542e-05	4.79242e-05	0.000172642	0.000548573	0.00153599	0.00378885	0.00823904	0.0158224	0.0269265	0.0408512	0.0558357	0.0700258	0.0830807	0.0974051	0.117883	0.14968	0.194878	0.249837	0.305398	0.350645	0.37839	0.388793	0.388474	0.385707	0.385282	0.386856	0.387691	0.387244	0.390041	0.405084	0.442361	0.508038	0.600117	0.706597	0.807844	0.882715	0.915333	0.89913	0.837116	0.7397	0.62158	0.498293	0.382827
0.323333	6.29761e-11	5.22231e-10	3.86651e-09	2.56284e-08	1.52355e-07	8.12801e-07	3.88877e-06	1.66565e-05	6.37165e-05	0.000217111	0.000657428	0.00176595	0.004204	0.00887068	0.0166145	0.027712	0.0414102	0.0560325	0.0699515	0.0831092	0.0981229	0.119885	0.153228	0.199494	0.254117	0.307359	0.348624	0.372033	0.379533	0.379277	0.380457	0.388401	0.403363	0.423384	0.448596	0.483757	0.537512	0.618605	0.730305	0.865349	1.00471	1.12232	1.19396	1.20515	1.15402	1.04935	0.9068	0.745274	0.583384
0.33404	1.95497e-11	1.71282e-10	1.32548e-09	9.08711e-09	5.53753e-08	3.00987e-07	1.46395e-06	6.38824e-06	2.50501e-05	8.8309e-05	0.000279704	0.000794899	0.00202386	0.00461085	0.00939596	0.0171412	0.0280712	0.0414957	0.0559417	0.0700564	0.0840025	0.100455	0.124115	0.159293	0.206534	0.260523	0.311377	0.349324	0.370097	0.377415	0.380822	0.39048	0.41263	0.44862	0.497504	0.559784	0.63963	0.74411	0.879158	1.04327	1.22213	1.38875	1.51122	1.56427	1.5374	1.43565	1.27494	1.07686	0.864755
0.344747	5.87181e-12	5.59618e-11	4.67922e-10	3.43762e-09	2.2232e-08	1.26878e-07	6.40885e-07	2.87528e-06	1.15024e-05	4.11974e-05	0.000132619	0.000384958	0.00101002	0.00239865	0.00515967	0.0100567	0.0177735	0.0285349	0.0417947	0.0563476	0.0711203	0.0864378	0.104925	0.130944	0.168145	0.216262	0.269488	0.318305	0.354299	0.375104	0.386187	0.398359	0.422816	0.467045	0.533839	0.623256	0.735577	0.873171	1.03979	1.23645	1.45476	1.67193	1.85317	1.96267	1.97719	1.89328	1.72489	1.49611	1.23469
0.355455	1.59837e-12	1.67998e-11	1.54488e-10	1.24362e-09	8.77036e-09	5.42424e-08	2.94623e-07	1.40807e-06	5.9361e-06	2.2147e-05	7.34271e-05	0.000217427	0.000578393	0.00139105	0.0030437	0.00609271	0.0112042	0.0189784	0.0296634	0.0428964	0.0577707	0.0735059	0.0905847	0.111539	0.140282	0.179687	0.228711	0.281394	0.329159	0.365495	0.390172	0.410332	0.437915	0.485215	0.561217	0.670329	0.813325	0.98925	1.1969	1.43436	1.69521	1.96227	2.20394	2.37934	2.45226	2.40541	2.24535	1.99654	1.69144
0.366162	3.84112e-13	4.47509e-12	4.55703e-11	4.05682e-10	3.15815e-09	2.15076e-08	1.28203e-07	6.69393e-07	3.06488e-06	1.23243e-05	4.36181e-05	0.000136291	0.000377597	0.000933082	0.00207264	0.00417854	0.0077286	0.0132507	0.0212269	0.0319163	0.0451542	0.0603735	0.0771547	0.0962054	0.119966	0.151804	0.193716	0.243991	0.296942	0.345541	0.385642	0.419259	0.455048	0.505933	0.585366	0.704013	0.867855	1.0777	1.32979	1.61691	1.9286	2.24853	2.54971	2.79306	2.93524	2.94436	2.8133	2.56105	2.22304
0.376869	8.07485e-14	1.04458e-12	1.18072e-11	1.16621e-10	1.00664e-09	7.59464e-09	5.00907e-08	2.88903e-07	1.45773e-06	6.43867e-06	2.49178e-05	8.4609e-05	0.000252592	0.000665113	0.00155214	0.0032331	0.00607243	0.010422	0.0165996	0.0249021	0.0355688	0.048658	0.064034	0.0817773	0.10294	0.129881	0.165327	0.21035	0.262783	0.317701	0.37015	0.418606	0.467231	0.52595	0.608555	0.729762	0.90202	1.13255	1.42103	1.75865	2.12919	2.51063	2.87495	3.18596	3.40045	3.47791	3.39619	3.16194	2.80777
0.387576	1.48042e-14	2.12766e-13	2.67159e-12	2.93088e-11	2.80935e-10	2.35298e-09	1.72214e-08	1.10156e-07	6.15903e-07	3.01088e-06	1.28741e-05	4.81771e-05	0.000157928	0.00045415	0.0011483	0.00256227	0.00507504	0.00900356	0.0144973	0.0215625	0.0302287	0.0406965	0.0533192	0.0685503	0.0871626	0.110681	0.141381	0.181275	0.230565	0.286931	0.346661	0.407168	0.469479	0.539582	0.628389	0.750558	0.922245	1.15767	1.46461	1.83981	2.26664	2.71659	3.15363	3.53773	3.82618	3.97696	3.95868	3.76388	3.41528
0.398283	2.3649e-15	3.77662e-14	5.2691e-13	6.42264e-12	6.83978e-11	6.36403e-10	5.1737e-09	3.67514e-08	2.28132e-07	1.23763e-06	5.86909e-06	2.43357e-05	8.82674e-05	0.000280241	0.000779668	0.00190411	0.00409378	0.00778469	0.0131927	0.0201626	0.0282767	0.0372321	0.0472193	0.0590218	0.073892	0.0934976	0.11994	0.155396	0.201161	0.256725	0.319942	0.38856	0.462264	0.544188	0.641646	0.766339	0.933965	1.16237	1.46734	1.85605	2.32005	2.83172	3.3474	3.81588	4.18692	4.41612	4.46925	4.33008	4.00942
0.40899	3.29189e-16	5.84041e-15	9.05385e-14	1.22626e-12	1.45107e-11	1.50019e-10	1.35508e-09	1.06945e-08	7.3749e-08	4.44406e-07	2.34035e-06	1.07728e-05	4.33541e-05	0.000152597	0.000470034	0.00126815	0.00300128	0.00624549	0.011472	0.01872	0.0274199	0.0366399	0.0457336	0.0549791	0.0657805	0.080412	0.101607	0.132106	0.173995	0.227927	0.292895	0.367115	0.449675	0.541971	0.648481	0.777316	0.940971	1.15656	1.44388	1.81983	2.28938	2.8362	3.41877	3.97651	4.44392	4.76465	4.89907	4.82741	4.55326
0.419697	4.00488e-17	7.87776e-16	1.35599e-14	2.04013e-13	2.68214e-12	3.081e-11	3.09228e-10	2.71171e-09	2.07777e-08	1.39112e-07	8.13906e-07	4.16177e-06	1.86016e-05	7.26936e-05	0.000248474	0.000743269	0.00194745	0.00447537	0.00903978	0.0161047	0.0254484	0.0360002	0.0462851	0.0553832	0.063826	0.0738541	0.0889605	0.11306	0.149565	0.200503	0.266005	0.344699	0.435046	0.536881	0.652341	0.78634	0.947428	1.14918	1.41067	1.75384	2.19588	2.7376	3.35213	3.98194	4.54964	4.97878	5.21296	5.22431	5.01293
0.430404	4.42308e-18	9.36754e-17	1.77704e-15	2.963e-14	4.32371e-13	5.51576e-12	6.14946e-11	5.99108e-10	5.10028e-09	3.7941e-08	2.46643e-07	1.40123e-06	6.95807e-06	3.02057e-05	0.000114666	0.000380807	0.00110705	0.00281977	0.00630145	0.0123812	0.0214592	0.032984	0.0453554	0.056616	0.0657291	0.0736931	0.0837922	0.100882	0.130116	0.175585	0.23929	0.320887	0.418521	0.530357	0.655956	0.797019	0.958119	1.14821	1.38252	1.68273	2.07282	2.56918	3.16628	3.82452	4.46981	5.01042	5.36454	5.48291	5.3555
0.441111	6.98649e-19	1.12197e-17	2.11549e-16	3.80517e-15	6.11385e-14	8.63494e-13	1.06777e-11	1.15469e-10	1.09158e-09	9.01936e-09	6.5133e-08	4.11095e-07	2.26795e-06	1.0938e-05	4.61271e-05	0.000170152	0.000549278	0.00155287	0.0038487	0.00837501	0.0160372	0.0271164	0.0407047	0.0547286	0.0669077	0.076317	0.0846518	0.0964132	0.117902	0.155508	0.213957	0.295158	0.398121	0.520017	0.657771	0.809428	0.9752	1.15892	1.37034	1.62711	1.954	2.37667	2.90915	3.53759	4.20852	4.83277	5.30916	5.55774	5.54321
0.451818	4.93534e-19	3.47204e-18	3.41047e-17	4.90011e-16	7.90795e-15	1.2032e-13	1.63397e-12	1.95239e-11	2.04432e-10	1.87323e-09	1.50122e-08	1.05196e-07	6.44499e-07	3.45245e-06	1.61725e-05	6.62659e-05	0.000237597	0.000745925	0.00205224	0.00495421	0.0105125	0.0196577	0.0325171	0.0478634	0.0632978	0.0764596	0.0868043	0.0969465	0.112733	0.141928	0.192074	0.268362	0.372328	0.501831	0.652206	0.817982	0.994577	1.18011	1.37787	1.59913	1.86477	2.20276	2.63957	3.18518	3.81588	4.46477	5.03132	5.41173	5.53544
0.462525	6.35395e-19	3.90387e-18	2.2705e-17	1.46912e-16	1.34514e-15	1.70109e-14	2.325e-13	2.97549e-12	3.40388e-11	3.43358e-10	3.04022e-09	2.35854e-08	1.60172e-07	9.51815e-07	4.94861e-06	2.25117e-05	8.96273e-05	0.000312455	0.000954481	0.00255766	0.00602104	0.0124789	0.022839	0.0370763	0.0537506	0.0703626	0.084764	0.0970707	0.111015	0.133867	0.174793	0.242266	0.341551	0.473215	0.633111	0.813681	1.00602	1.20234	1.39877	1.59879	1.81619	2.07552	2.40754	2.83811	3.37147	3.9735	4.56613	5.04325	5.30611
0.473232	7.71046e-19	5.11416e-18	3.01033e-17	1.61138e-16	8.4319e-16	5.12987e-15	4.35319e-14	4.75558e-13	5.43509e-12	5.80326e-11	5.56183e-10	4.71885e-09	3.52465e-08	2.31159e-07	1.3293e-06	6.69816e-06	2.95665e-05	0.000114344	0.000387613	0.00115271	0.00301119	0.00692233	0.0140408	0.0252197	0.0403277	0.0578749	0.0755296	0.0916636	0.107319	0.127512	0.16095	0.218007	0.307651	0.434533	0.597329	0.788828	0.997615	1.21085	1.41773	1.61333	1.80249	2.00229	2.24088	2.55066	2.95508	3.45128	3.99551	4.50266	4.86798
0.483939	8.24332e-19	6.03005e-18	3.87651e-17	2.20382e-16	1.12428e-15	5.34198e-15	2.59296e-14	1.51594e-13	1.17843e-12	1.09093e-11	1.02758e-10	9.05217e-10	7.20688e-09	5.11155e-08	3.20734e-07	1.77366e-06	8.62569e-06	3.6848e-05	0.000138216	0.000455322	0.00131841	0.00336034	0.00755556	0.0150335	0.0265878	0.0420646	0.0601193	0.0788642	0.0974817	0.118178	0.147365	0.195094	0.272567	0.388535	0.546042	0.740736	0.961341	1.1921	1.41656	1.62204	1.80408	1.97012	2.14083	2.3471	2.62113	2.98208	3.41942	3.88201	4.28316
0.494646	7.70569e-19	6.24375e-18	4.43207e-17	2.76313e-16	1.52079e-15	7.47062e-15	3.35671e-14	1.45801e-13	6.81469e-13	3.87752e-12	2.71685e-11	2.0987e-10	1.60768e-09	1.15333e-08	7.54025e-08	4.42989e-07	2.31963e-06	1.07704e-05	4.42024e-05	0.000160058	0.000511029	0.00143918	0.00357989	0.00788418	0.0154295	0.0269736	0.0424493	0.0608565	0.0810048	0.103141	0.130821	0.171874	0.237441	0.338921	0.483869	0.67251	0.896346	1.13942	1.38193	1.6051	1.79628	1.95321	2.0868	2.22086	2.38735	2.61608	2.92033	3.28245	3.6475
0.505354	6.28469e-19	5.65025e-18	4.44395e-17	3.06132e-16	1.85133e-15	9.87315e-15	4.68577e-14	2.01702e-13	8.19321e-13	3.38436e-12	1.57215e-11	8.65979e-11	5.37917e-10	3.44373e-09	2.1313e-08	1.23236e-07	6.53714e-07	3.14574e-06	1.3624e-05	5.2797e-05	0.00018233	0.000559736	0.00152614	0.00369797	0.00798045	0.0153979	0.026722	0.0420917	0.0610327	0.0832652	0.110295	0.147121	0.202866	0.289284	0.417105	0.591497	0.808646	1.05508	1.31023	1.55148	1.75987	1.92502	2.04836	2.14438	2.23876	2.36229	2.54028	2.7794	3.05665
0.516061	4.46807e-19	4.46065e-18	3.89314e-17	2.97223e-16	1.98713e-15	1.16586e-14	6.02702e-14	2.76728e-13	1.14661e-12	4.42522e-12	1.686e-11	6.88691e-11	3.20589e-10	1.67151e-09	9.08898e-09	4.83676e-08	2.42888e-07	1.13077e-06	4.83708e-06	1.89035e-05	6.71642e-05	0.000215986	0.00062628	0.00163332	0.00382792	0.00807101	0.0153615	0.0265561	0.0421191	0.0622545	0.0877489	0.12147	0.169811	0.242855	0.352263	0.507034	0.70873	0.948489	1.2076	1.46183	1.68782	1.86901	1.99936	2.08476	2.14247	2.19806	2.2789	2.40433	2.57478
0.526768	2.76783e-19	3.06959e-18	2.97507e-17	2.52071e-16	1.86809e-15	1.21218e-14	6.90047e-14	3.45889e-13	1.53757e-12	6.14602e-12	2.26888e-11	8.11669e-11	3.01939e-10	1.2433e-09	5.6831e-09	2.72634e-08	1.28805e-07	5.74855e-07	2.37378e-06	8.99563e-06	3.12228e-05	9.92863e-05	0.000289357	0.000772478	0.00188684	0.00421226	0.00859524	0.0160663	0.0276565	0.0442685	0.0668997	0.0974794	0.140202	0.202603	0.295156	0.428529	0.608868	0.833063	1.08665	1.34618	1.58549	1.78314	1.92749	2.01824	2.06545	2.08753	2.10776	2.14834	2.22217
0.537475	1.49369e-19	1.84055e-18	1.9817e-17	1.86466e-16	1.53375e-15	1.10339e-14	6.94941e-14	3.83876e-13	1.86612e-12	8.03534e-12	3.10273e-11	1.09962e-10	3.7271e-10	1.28476e-09	4.78945e-09	1.96472e-08	8.51557e-08	3.66999e-07	1.50103e-06	5.67352e-06	1.95818e-05	6.15339e-05	0.000176462	0.000464131	0.00112594	0.00253107	0.00528858	0.0102904	0.0186833	0.0317771	0.0510141	0.0782461	0.116505	0.171088	0.250178	0.363863	0.520815	0.723301	0.962817	1.21937	1.46602	1.67711	1.83586	1.93748	1.98773	1.99963	1.99067	1.97995	1.98362
0.548182	7.02193e-20	9.61459e-19	1.15019e-17	1.2023e-16	1.09831e-15	8.77033e-15	6.125e-14	3.74446e-13	2.00724e-12	9.46483e-12	3.94922e-11	1.4745e-10	5.02884e-10	1.62404e-09	5.24262e-09	1.79373e-08	6.68321e-08	2.64315e-07	1.05125e-06	4.0049e-06	1.4161e-05	4.57083e-05	0.000133828	0.000355672	0.00086276	0.00192661	0.00399934	0.00778634	0.0143124	0.0249482	0.041393	0.0657034	0.100561	0.149898	0.219666	0.317979	0.453619	0.632303	0.851634	1.09747	1.34503	1.56585	1.73746	1.85013	1.90692	1.91886	1.90003	1.865	1.82755
0.558889	2.87559e-20	4.37533e-19	5.81623e-18	6.75521e-17	6.85548e-16	6.07994e-15	4.71342e-14	3.19559e-13	1.89635e-12	9.86577e-12	4.51309e-11	1.82535e-10	6.59464e-10	2.16819e-09	6.69824e-09	2.04033e-08	6.47209e-08	2.20862e-07	8.00599e-07	2.9472e-06	1.05073e-05	3.50481e-05	0.000107161	0.000297452	0.000748183	0.00171233	0.00359659	0.00701342	0.0128548	0.0223854	0.0373181	0.0598401	0.0926379	0.139068	0.203564	0.292059	0.411735	0.569147	0.766254	0.995561	1.23758	1.46412	1.64756	1.77127	1.83419	1.84714	1.82482	1.78026	1.72364
0.569596	1.02587e-20	1.73458e-19	2.56234e-18	3.30694e-17	3.72892e-16	3.67402e-15	3.16345e-14	2.38095e-13	1.56712e-12	9.02761e-12	4.55847e-11	2.02327e-10	7.93444e-10	2.77545e-09	8.80869e-09	2.61107e-08	7.54884e-08	2.23878e-07	7.05145e-07	2.35166e-06	8.01617e-06	2.67367e-05	8.42206e-05	0.000244809	0.000648499	0.00155902	0.00340949	0.00683523	0.0127079	0.0222086	0.0369515	0.0590984	0.091377	0.137012	0.199706	0.283785	0.394346	0.53675	0.714538	0.92538	1.15663	1.38424	1.57846	1.71509	1.78552	1.79812	1.77038	1.71869	1.65314
0.580303	3.18847e-21	5.99117e-20	9.83498e-19	1.4105e-17	1.76736e-16	1.93484e-15	1.85083e-14	1.54721e-13	1.13057e-12	7.22438e-12	4.04013e-11	1.9802e-10	8.52887e-10	3.24382e-09	1.09917e-08	3.37122e-08	9.61084e-08	2.64941e-07	7.39898e-07	2.1673e-06	6.68145e-06	2.11078e-05	6.57716e-05	0.000195329	0.000539446	0.00136523	0.00314654	0.00660943	0.0127363	0.0227653	0.0382608	0.0612739	0.0944754	0.141093	0.204638	0.288627	0.396515	0.531711	0.697013	0.892417	1.11108	1.33549	1.53825	1.6902	1.77302	1.78769	1.75183	1.68801	1.61219
0.59101	8.63466e-22	1.80302e-20	3.28919e-19	5.24215e-18	7.29914e-17	8.87946e-16	9.43786e-15	8.76528e-14	7.11411e-13	5.04707e-12	3.13116e-11	1.69999e-10	8.08835e-10	3.38101e-09	1.24743e-08	4.09646e-08	1.21527e-07	3.33838e-07	8.80754e-07	2.33014e-06	6.39374e-06	1.83254e-05	5.37814e-05	0.000156461	0.000437177	0.00114476	0.00276448	0.0061082	0.01234	0.0229188	0.0395401	0.0642084	0.0994447	0.148402	0.214619	0.301442	0.411485	0.546503	0.707515	0.894303	1.10311	1.32262	1.53107	1.69917	1.80062	1.82517	1.78427	1.70395	1.60986
0.601717	2.03768e-22	4.72847e-21	9.58593e-20	1.69778e-18	2.62702e-17	3.55133e-16	4.19444e-15	4.32846e-14	3.90303e-13	3.07564e-12	2.11854e-11	1.27609e-10	6.72653e-10	3.10701e-09	1.26065e-08	4.51298e-08	1.43689e-07	4.12642e-07	1.09397e-06	2.77049e-06	6.97852e-06	1.80562e-05	4.84169e-05	0.000132513	0.00036023	0.000945803	0.00234324	0.00538878	0.0113999	0.0221417	0.0396614	0.0661516	0.104044	0.156276	0.226327	0.317668	0.432812	0.572632	0.736452	0.922507	1.1275	1.34402	1.55655	1.73986	1.86446	1.90924	1.87376	1.78018	1.66157
0.612424	4.1911e-23	1.08079e-21	2.4349e-20	4.79241e-19	8.24065e-18	1.23797e-16	1.62482e-15	1.86321e-14	1.86681e-13	1.63438e-12	1.25048e-11	8.3632e-11	4.89121e-10	2.50334e-09	1.12266e-08	4.42204e-08	1.53636e-07	4.74453e-07	1.3199e-06	3.38166e-06	8.24114e-06	1.98462e-05	4.87018e-05	0.000122941	0.000315332	0.000802952	0.00198107	0.00463722	0.0101367	0.0204974	0.0382356	0.0660367	0.10654	0.162496	0.237095	0.333829	0.45551	0.602964	0.774478	0.96647	1.17443	1.39231	1.60938	1.80635	1.95554	2.02918	2.01351	1.91929	1.77904
0.623131	7.51468e-24	2.15352e-22	5.39157e-21	1.17927e-19	2.25345e-18	3.76202e-17	5.48704e-16	6.99211e-15	7.78474e-14	7.573e-13	6.43745e-12	4.78234e-11	3.10562e-10	1.76365e-09	8.76478e-09	3.81671e-08	1.45966e-07	4.92298e-07	1.47515e-06	3.97811e-06	9.86146e-06	2.31751e-05	5.35424e-05	0.000125233	0.000299345	0.000723396	0.00173172	0.00402084	0.00888997	0.018449	0.0356075	0.0637184	0.106043	0.165495	0.244928	0.347512	0.476271	0.63256	0.814549	1.01723	1.23402	1.45817	1.68153	1.89055	2.06275	2.1693	2.18627	2.10937	1.96138
0.633838	1.17488e-24	3.74157e-23	1.04099e-21	2.53028e-20	5.37315e-19	9.96844e-18	1.61573e-16	2.28802e-15	2.8308e-14	3.06008e-13	2.89036e-12	2.38563e-11	1.72087e-10	1.08514e-09	5.98406e-09	2.88792e-08	1.22124e-07	4.53549e-07	1.4853e-06	4.3202e-06	1.13012e-05	2.71359e-05	6.16098e-05	0.000136957	0.000306601	0.000697524	0.00159654	0.00360866	0.00790643	0.0165277	0.0325541	0.0599214	0.102775	0.164727	0.248662	0.357242	0.493246	0.658596	0.852221	1.06866	1.29915	1.53448	1.76651	1.98587	2.1768	2.31451	2.37073	2.32772	2.19256
0.644545	1.60218e-25	5.67009e-24	1.75308e-22	4.73531e-21	1.11746e-19	2.30385e-18	4.14974e-17	6.53034e-16	8.97857e-15	1.07856e-13	1.13205e-12	1.03823e-11	8.32079e-11	5.82834e-10	3.56893e-09	1.91128e-08	8.95802e-08	3.67919e-07	1.32713e-06	4.22121e-06	1.19231e-05	3.02743e-05	7.04871e-05	0.000154869	0.000332089	0.000714065	0.00155298	0.00338298	0.00725242	0.0150459	0.0297986	0.0557535	0.097874	0.160854	0.248249	0.36251	0.505776	0.680016	0.885282	1.11701	1.36521	1.61725	1.86202	2.09118	2.29508	2.45655	2.54984	2.5495	2.44648
0.655253	1.90645e-26	7.49754e-25	2.57601e-23	7.73236e-22	2.02775e-20	4.64579e-19	9.29927e-18	1.62625e-16	2.48476e-15	3.31698e-14	3.86882e-13	3.94283e-12	3.51122e-11	2.73255e-10	1.85869e-09	1.10531e-08	5.74886e-08	2.61708e-07	1.04411e-06	3.65878e-06	1.13062e-05	3.1026e-05	7.65189e-05	0.000172929	0.000368254	0.000763408	0.00158135	0.00329989	0.00687006	0.0140286	0.0276621	0.0520524	0.0926773	0.155312	0.244707	0.363788	0.514146	0.69711	0.913399	1.16033	1.42873	1.70335	1.96791	2.21048	2.42379	2.59896	2.71866	2.75811	2.69741
0.66596	1.9803e-27	8.65434e-26	3.30425e-24	1.10217e-22	3.21195e-21	8.17768e-20	1.81903e-18	3.53509e-17	6.00233e-16	8.90436e-15	1.15414e-13	1.30709e-12	1.29348e-11	1.11854e-10	8.45322e-10	5.58402e-09	3.22508e-08	1.62927e-07	7.205e-07	2.79269e-06	9.50921e-06	2.85581e-05	7.61724e-05	0.0001826	0.000400968	0.000828808	0.00166438	0.00332977	0.00668733	0.0133524	0.0260686	0.0490367	0.0879508	0.149384	0.239413	0.362106	0.51911	0.710812	0.937564	1.19839	1.48692	1.78825	2.08141	2.34697	2.57349	2.75612	2.88807	2.95356	2.93144
0.676667	1.79665e-28	8.72502e-27	3.70176e-25	1.37212e-23	4.44343e-22	1.25716e-20	3.10753e-19	6.71111e-18	1.26629e-16	2.08756e-15	3.00691e-14	3.78432e-13	4.16159e-12	3.99903e-11	3.35822e-10	2.46473e-09	1.5813e-08	8.87088e-08	4.35339e-07	1.87041e-06	7.04487e-06	2.33152e-05	6.80746e-05	0.000176579	0.000411737	0.000879403	0.0017669	0.0034434	0.00666791	0.0129207	0.0248129	0.0464635	0.0836547	0.14347	0.233125	0.358163	0.521062	0.721607	0.958859	1.23216	1.53837	1.86636	2.19449	2.49583	2.74871	2.94359	3.07956	3.15358	3.1538
0.687374	1.4246e-29	7.68754e-28	3.62429e-26	1.49281e-24	5.37194e-23	1.68892e-21	4.63917e-20	1.11335e-18	2.33445e-17	4.2767e-16	6.84559e-15	9.5742e-14	1.17003e-12	1.24943e-11	1.16593e-10	9.50858e-10	6.77795e-09	4.2238e-08	2.30178e-07	1.09747e-06	4.58194e-06	1.67739e-05	5.39729e-05	0.00015327	0.000386845	0.000878073	0.00182605	0.00357116	0.0067653	0.0127042	0.023801	0.0440618	0.0793402	0.137114	0.225525	0.351598	0.519237	0.728421	0.976743	1.26211	1.58294	1.93328	2.29615	2.64229	2.93904	3.16372	3.31038	3.38378	3.38675
0.698081	9.87959e-31	5.92397e-29	3.10336e-27	1.42036e-25	5.6796e-24	1.98422e-22	6.05648e-21	1.61515e-19	3.76335e-18	7.66144e-17	1.36279e-15	2.11807e-14	2.87645e-13	3.41345e-12	3.53977e-11	3.20795e-10	2.54094e-09	1.75929e-08	1.065e-07	5.63869e-07	2.61246e-06	1.06009e-05	3.77301e-05	0.000118074	0.000326265	0.000801746	0.00177293	0.00359373	0.0068499	0.0126335	0.0230437	0.0418104	0.0747505	0.129699	0.215658	0.341084	0.511613	0.728295	0.987935	1.28604	1.61981	1.98672	2.37725	2.76734	3.1197	3.39674	3.57649	3.65862	3.65556
0.708788	5.99738e-32	3.99579e-30	2.32591e-28	1.18286e-26	5.25571e-25	2.04026e-23	6.91996e-22	2.05064e-20	5.30943e-19	1.20112e-17	2.37418e-16	4.10051e-15	6.18832e-14	8.16079e-13	9.4045e-12	9.47127e-11	8.33653e-10	6.41379e-09	4.31386e-08	2.53713e-07	1.30528e-06	5.87761e-06	2.31865e-05	8.02553e-05	0.000244362	0.00065735	0.00157373	0.0033932	0.00671105	0.0124829	0.0224448	0.0398213	0.0700705	0.12116	0.202904	0.325244	0.495766	0.717286	0.986943	1.29818	1.64501	2.02452	2.43301	2.85625	3.2622	3.60575	3.84602	3.96416	3.96767
0.719495	3.1898e-33	2.36134e-31	1.52723e-29	8.62989e-28	4.26056e-26	1.83777e-24	6.926e-23	2.28059e-21	6.56132e-20	1.64938e-18	3.62281e-17	6.95303e-16	1.16605e-14	1.70881e-13	2.18835e-12	2.44913e-11	2.39557e-10	2.04808e-09	1.53068e-08	1.00022e-07	5.71613e-07	2.8581e-06	1.25111e-05	4.79941e-05	0.000161609	0.000478963	0.00125502	0.00292919	0.00616346	0.0119065	0.0216373	0.0379745	0.0656116	0.112095	0.187678	0.303771	0.470186	0.692105	0.968118	1.29087	1.65093	2.04179	2.46089	2.90266	3.34698	3.75337	4.07018	4.25592	4.29775
0.730202	1.48793e-34	1.22381e-32	8.79423e-31	5.52133e-29	3.02868e-27	1.45154e-25	6.07829e-24	2.22388e-22	7.10928e-21	1.98579e-19	4.84664e-18	1.03362e-16	1.92621e-15	3.13678e-14	4.46395e-13	5.55177e-12	6.03459e-11	5.73328e-10	4.76152e-09	3.45732e-08	2.19521e-07	1.21923e-06	5.926e-06	2.52236e-05	9.41221e-05	0.000308441	0.000890198	0.00227336	0.00517661	0.0106389	0.020094	0.0357149	0.0612479	0.103158	0.17128	0.277961	0.435337	0.651601	0.927878	1.2575	1.62877	2.03054	2.45692	2.9057	3.36837	3.81784	4.2057	4.47637	4.5913
0.740909	6.09364e-36	5.56831e-34	4.4456e-32	3.101e-30	1.88992e-28	1.00637e-26	4.68219e-25	1.90338e-23	6.76075e-22	2.09828e-20	5.69036e-19	1.34845e-17	2.7923e-16	5.05281e-15	7.99039e-14	1.1043e-12	1.33387e-11	1.40827e-10	1.29969e-09	1.04866e-08	7.39847e-08	4.56529e-07	2.46468e-06	1.16476e-05	4.82203e-05	0.000175085	0.00055861	0.00157079	0.00391202	0.00869712	0.0174734	0.0322981	0.0562012	0.0942624	0.154896	0.250154	0.393844	0.597518	0.866016	1.19499	1.57221	1.98261	2.41493	2.86481	3.32986	3.79727	4.23254	4.58118	4.78742
0.751616	2.19333e-37	2.22664e-35	1.97497e-33	1.53052e-31	1.03632e-29	6.13089e-28	3.16912e-26	1.43135e-24	5.64872e-23	1.94788e-21	5.86932e-20	1.5454e-18	3.55577e-17	7.14957e-16	1.25631e-14	1.92933e-13	2.5896e-12	3.03814e-11	3.1158e-10	2.79361e-09	2.19009e-08	1.50157e-07	9.00609e-07	4.72715e-06	2.17261e-05	8.75076e-05	0.000309281	0.000961121	0.00263457	0.00640278	0.0139081	0.0273395	0.0495007	0.084401	0.138559	0.222305	0.349468	0.534256	0.786014	1.1046	1.4794	1.89317	2.32924	2.7779	3.23669	3.702	4.15553	4.556	4.84605
0.762323	6.9455e-39	7.83301e-37	7.71833e-35	6.64495e-33	4.99848e-31	3.28525e-29	1.88664e-27	9.46684e-26	4.15075e-24	1.59023e-22	5.32375e-21	1.55743e-19	3.98151e-18	8.89506e-17	1.73672e-15	2.96354e-14	4.41995e-13	5.76207e-12	6.56647e-11	6.54216e-10	5.69909e-09	4.3417e-08	2.89323e-07	1.68699e-06	8.61067e-06	3.84975e-05	0.000150904	0.000519346	0.00157268	0.00420466	0.00997808	0.0211933	0.0407947	0.072413	0.121078	0.194696	0.305192	0.467358	0.694406	0.991832	1.35337	1.7622	2.19756	2.64327	3.0925	3.54445	3.99298	4.41385	4.76098
0.77303	1.93668e-40	2.42631e-38	2.65588e-36	2.54008e-34	2.12261e-32	1.54982e-30	9.8875e-29	5.51181e-27	2.68481e-25	1.14275e-23	4.25029e-22	1.38143e-20	3.92366e-19	9.73926e-18	2.11275e-16	4.00571e-15	6.6381e-14	9.61546e-13	1.21757e-11	1.3479e-10	1.30471e-09	1.10442e-08	8.17709e-08	5.29696e-07	3.00312e-06	1.49091e-05	6.48591e-05	0.000247502	0.000829746	0.00244955	0.00639107	0.0148195	0.030801	0.0581044	0.101198	0.166058	0.261727	0.401107	0.598822	0.86558	1.20172	1.59446	2.02185	2.46172	2.90037	3.33462	3.76451	4.18038	4.5527
0.783737	4.75851e-42	6.62229e-40	8.05235e-38	8.55496e-36	7.94146e-34	6.44133e-32	4.5651e-30	2.82704e-28	1.52978e-26	7.23356e-25	2.98889e-23	1.07924e-21	3.40553e-20	9.39141e-19	2.26345e-17	4.76792e-16	8.77863e-15	1.41284e-13	1.98776e-12	2.44499e-11	2.62957e-10	2.47313e-09	2.03444e-08	1.46411e-07	9.22083e-07	5.08403e-06	2.45546e-05	0.000103965	0.000386338	0.00126214	0.0036342	0.00925842	0.0209908	0.0427242	0.0790531	0.135203	0.217895	0.33685	0.505082	0.735758	1.03575	1.39952	1.80836	2.23701	2.66423	3.08041	3.48599	3.88095	4.25182
0.794444	1.03072e-43	1.59336e-41	2.15214e-39	2.53986e-37	2.61902e-35	2.35974e-33	1.85778e-31	1.27801e-29	7.68237e-28	4.03539e-26	1.85233e-24	7.43023e-23	2.60468e-21	7.97976e-20	2.13662e-18	5.00019e-17	1.0228e-15	1.82883e-14	2.85865e-13	3.90658e-12	4.66796e-11	4.87763e-10	4.45773e-09	3.56395e-08	2.49331e-07	1.52686e-06	8.18847e-06	3.84822e-05	0.00015862	0.000574176	0.00182863	0.00513795	0.0127883	0.0283687	0.0565913	0.102796	0.172795	0.273727	0.415382	0.609877	0.867697	1.19095	1.56831	1.97655	2.38939	2.7887	3.1698	3.53631	3.88746
0.805152	1.96849e-45	3.38019e-43	5.07142e-41	6.64822e-39	7.61506e-37	7.6215e-35	6.66521e-33	5.09333e-31	3.40105e-29	1.98453e-27	1.01192e-25	4.50914e-24	1.75595e-22	5.97611e-21	1.77759e-19	4.62136e-18	1.05017e-16	2.08607e-15	3.6225e-14	5.49967e-13	7.30059e-12	8.47477e-11	8.60423e-10	7.64173e-09	5.93839e-08	4.03902e-07	2.40538e-06	1.25493e-05	5.73978e-05	0.000230378	0.000812587	0.00252384	0.00692317	0.0168457	0.0365918	0.0716048	0.127811	0.211369	0.32943	0.49116	0.706795	0.983158	1.31726	1.69283	2.08409	2.46617	2.82562	3.16292	3.48424
0.815859	3.31429e-47	6.32163e-45	1.05354e-42	1.53412e-40	1.95191e-38	2.17002e-36	2.10802e-34	1.78938e-32	1.32726e-30	8.60289e-29	4.87282e-27	2.412e-25	1.04339e-23	3.94465e-22	1.3034e-20	3.76424e-19	9.50233e-18	2.09683e-16	4.04489e-15	6.82182e-14	1.00597e-12	1.29721e-11	1.46299e-10	1.44329e-09	1.24576e-08	9.4104e-08	6.22327e-07	3.60464e-06	1.82978e-05	8.14658e-05	0.000318478	0.00109494	0.003318	0.00889072	0.0211636	0.0450531	0.0865713	0.152016	0.247613	0.380107	0.557371	0.786929	1.07137	1.40289	1.76169	2.1217	2.46152	2.77336	3.06262
0.826566	4.91726e-49	1.04183e-46	1.92864e-44	3.11956e-42	4.40891e-40	5.44465e-38	5.87513e-36	5.53964e-34	4.56429e-32	3.28625e-30	2.06765e-28	1.13688e-26	5.46295e-25	2.2942e-23	8.42063e-22	2.70139e-20	7.57503e-19	1.85678e-17	3.97876e-16	7.45384e-15	1.22095e-13	1.74886e-12	2.1908e-11	2.40056e-10	2.30129e-09	1.93056e-08	1.41769e-07	9.11666e-07	5.13649e-06	2.53727e-05	0.000109985	0.000418903	0.00140431	0.00415389	0.0108796	0.0253567	0.0529561	0.100042	0.173048	0.278	0.420857	0.607641	0.842606	1.124	1.43999	1.76904	2.08693	2.37729	2.63838
0.837273	6.42445e-51	1.51199e-48	3.10917e-46	5.58634e-44	8.77011e-42	1.20305e-39	1.44202e-37	1.51033e-35	1.3823e-33	1.10553e-31	7.7265e-30	4.71907e-28	2.51887e-26	1.17502e-24	4.79064e-23	1.70714e-21	5.31737e-20	1.44778e-18	3.44598e-17	7.17074e-16	1.30465e-14	2.07564e-13	2.88796e-12	3.51458e-11	3.7418e-10	3.48583e-09	2.84231e-08	2.02921e-07	1.269e-06	6.95558e-06	3.34404e-05	0.000141165	0.000523984	0.00171354	0.0049505	0.0126837	0.0289733	0.0594376	0.110558	0.188682	0.299418	0.447638	0.637138	0.868662	1.13644	1.42581	1.71534	1.98447	2.22284
0.84798	7.38493e-53	1.93069e-50	4.4102e-48	8.80219e-46	1.53503e-43	2.33906e-41	3.1144e-39	3.62345e-37	3.68379e-35	3.27267e-33	2.54071e-31	1.72372e-29	1.022e-27	5.2957e-26	2.39829e-24	9.49301e-23	3.28438e-21	9.9329e-20	2.62602e-18	6.06951e-17	1.22654e-15	2.16731e-14	3.34909e-13	4.52645e-12	5.35166e-11	5.53612e-10	5.01208e-09	3.97246e-08	2.75741e-07	1.67712e-06	8.9441e-06	4.186e-05	0.000172134	0.000622931	0.00198831	0.00561471	0.0140864	0.0315781	0.0637349	0.116936	0.197266	0.309759	0.458003	0.643387	0.863242	1.10849	1.36302	1.60724	1.82554
0.858687	7.46144e-55	2.16697e-52	5.49873e-50	1.21915e-47	2.36179e-45	3.99784e-43	5.91307e-41	7.64212e-39	8.63051e-37	8.5171e-35	7.34497e-33	5.53533e-31	3.64558e-29	2.09833e-27	1.05555e-25	4.64096e-24	1.78351e-22	5.99116e-21	1.75929e-19	4.51634e-18	1.01367e-16	1.98933e-15	3.41401e-14	5.12424e-13	6.72769e-12	7.7278e-11	7.76782e-10	6.83466e-09	5.26577e-08	3.55411e-07	2.10269e-06	1.09125e-05	4.97304e-05	0.000199278	0.000703465	0.00219315	0.00605943	0.0149056	0.0328463	0.0653516	0.118522	0.198056	0.308309	0.45149	0.626606	0.827984	1.04422	1.25922	1.45659
0.869394	6.6192e-57	2.13558e-54	6.02008e-52	1.48276e-49	3.19102e-47	6.00043e-45	9.85911e-43	1.41548e-40	1.77577e-38	1.9467e-36	1.86488e-34	1.56118e-32	1.14214e-30	7.30241e-29	4.08044e-27	1.99279e-25	8.50648e-24	3.17391e-22	1.0352e-20	2.95164e-19	7.35784e-18	1.6037e-16	3.0565e-15	5.09461e-14	7.4275e-13	9.47316e-12	1.0572e-10	1.03263e-09	8.83067e-09	6.6142e-08	4.34132e-07	2.49872e-06	1.26227e-05	5.60319e-05	0.000218907	0.000754323	0.00229926	0.00622358	0.0150363	0.0326389	0.0641684	0.115323	0.191332	0.295809	0.429582	0.589503	0.767574	0.951228	1.12572
0.880101	5.15035e-59	1.84604e-56	5.78123e-54	1.5819e-51	3.78202e-49	7.90061e-47	1.4421e-44	2.30005e-42	3.20549e-40	3.90369e-38	4.15423e-36	3.86324e-34	3.13958e-32	2.22979e-30	1.38403e-28	7.50815e-27	3.55996e-25	1.47538e-23	5.34486e-22	1.69265e-20	4.68631e-19	1.13439e-17	2.40108e-16	4.44438e-15	7.19504e-14	1.01893e-12	1.26248e-11	1.36893e-10	1.29937e-09	1.08005e-08	7.86527e-08	5.02114e-07	2.81224e-06	1.38329e-05	5.98404e-05	0.000228089	0.000767949	0.00229159	0.00608738	0.0144764	0.0310343	0.0604602	0.107973	0.17827	0.274193	0.39528	0.536651	0.688859	0.839382
0.890808	3.51138e-61	1.39828e-58	4.86496e-56	1.47891e-53	3.92815e-51	9.11636e-49	1.84863e-46	3.27553e-44	5.07135e-42	6.86096e-40	8.11103e-38	8.37928e-36	7.56468e-34	5.96815e-32	4.115e-30	2.47969e-28	1.30599e-26	6.01204e-25	2.41915e-23	8.50922e-22	2.61658e-20	7.03444e-19	1.65355e-17	3.39891e-16	6.11019e-15	9.60781e-14	1.32168e-12	1.59094e-11	1.67618e-10	1.54623e-09	1.24938e-08	8.8474e-08	5.49473e-07	2.99564e-06	1.43544e-05	6.05554e-05	0.000225402	0.000742483	0.00217284	0.00567734	0.0133262	0.0283025	0.0548124	0.097547	0.160629	0.24612	0.352472	0.47365	0.599748
0.901515	2.09568e-63	9.2718e-61	3.58403e-58	1.21047e-55	3.57201e-53	9.20996e-51	2.07488e-48	4.0844e-46	7.02535e-44	1.0559e-41	1.38676e-39	1.59152e-37	1.59614e-35	1.39891e-33	1.07147e-31	7.17227e-30	4.19605e-28	2.14561e-26	9.58979e-25	3.74662e-23	1.27959e-21	3.82065e-20	9.9741e-19	2.27679e-17	4.54503e-16	7.93547e-15	1.212e-13	1.61962e-12	1.89413e-11	1.9392e-10	1.73868e-09	1.36588e-08	9.4077e-08	5.68583e-07	3.01878e-06	1.41009e-05	5.80641e-05	0.000211337	0.000682295	0.00196272	0.00505891	0.0117602	0.024833	0.0479714	0.08531	0.14036	0.214455	0.305258	0.40627
0.912222	1.09399e-65	5.37762e-63	2.30958e-60	8.66651e-58	2.8414e-55	8.13956e-53	2.03731e-50	4.4556e-48	8.51446e-46	1.42173e-43	2.07441e-41	2.64485e-39	2.94677e-37	2.86908e-35	2.44119e-33	1.81527e-31	1.17972e-29	6.70083e-28	3.3267e-26	1.44364e-24	5.47631e-23	1.81607e-21	5.26537e-20	1.33479e-18	2.95894e-17	5.73654e-16	9.72794e-15	1.44321e-13	1.87357e-12	2.12896e-11	2.11821e-10	1.84619e-09	1.41039e-08	9.45127e-08	5.5613e-07	2.87732e-06	1.31137e-05	5.27767e-05	0.000188167	0.000596814	0.00169269	0.00431937	0.0099837	0.0210424	0.0406806	0.0724603	0.119273	0.181836	0.257411
0.922929	4.99144e-68	2.72616e-65	1.30088e-62	5.42368e-60	1.9757e-57	6.2882e-55	1.74869e-52	4.24904e-50	9.02119e-48	1.67356e-45	2.71288e-43	3.84275e-41	4.75647e-39	5.14484e-37	4.86311e-35	4.01724e-33	2.90019e-31	1.8299e-29	1.00914e-27	4.86432e-26	2.04956e-24	7.54913e-23	2.43088e-21	6.8438e-20	1.68477e-18	3.62699e-17	6.82927e-16	1.12486e-14	1.62108e-13	2.04461e-12	2.25762e-11	2.18327e-10	1.85018e-09	1.37491e-08	8.96812e-08	5.1409e-07	2.59432e-06	1.15515e-05	4.55185e-05	0.000159356	0.000498092	0.00139813	0.00354731	0.00818804	0.0172925	0.0335531	0.0599615	0.0988216	0.150409
0.933636	1.98922e-70	1.20717e-67	6.40049e-65	2.96498e-62	1.20005e-59	4.24376e-57	1.31124e-54	3.53995e-52	8.35033e-50	1.72111e-47	3.09971e-45	4.87808e-43	6.70813e-41	8.06103e-39	8.465e-37	7.76827e-35	6.23014e-33	4.36679e-31	2.67509e-29	1.43233e-27	6.70355e-26	2.74249e-24	9.80836e-23	3.06685e-21	8.38444e-20	2.00441e-18	4.19073e-17	7.66387e-16	1.22616e-14	1.71666e-13	2.10376e-12	2.25758e-11	2.12247e-10	1.74935e-09	1.2651e-08	8.03708e-08	4.49239e-07	2.21404e-06	9.64839e-06	3.73158e-05	0.000128688	0.000397969	0.00111066	0.00281532	0.00651835	0.013841	0.0270104	0.0484732	0.0800243
0.944343	6.92072e-73	4.66665e-70	2.74927e-67	1.41511e-64	6.36396e-62	2.50055e-59	8.58457e-57	2.57503e-54	6.74889e-52	1.54553e-49	3.09259e-47	5.40725e-45	8.26132e-43	1.10294e-40	1.28674e-38	1.31185e-36	1.16881e-34	9.10091e-33	6.19332e-31	3.68366e-29	1.91502e-27	8.70227e-26	3.45687e-24	1.20048e-22	3.64494e-21	9.67676e-20	2.2466e-18	4.56185e-17	8.10313e-16	1.25937e-14	1.71304e-13	2.04007e-12	2.12806e-11	1.9456e-10	1.56027e-09	1.09876e-08	6.80462e-08	3.71342e-07	1.79053e-06	7.65542e-06	2.91548e-05	9.94512e-05	0.000305776	0.000852898	0.00217061	0.00506092	0.0108314	0.0212816	0.0383668
0.955051	2.10104e-75	1.57422e-72	1.03051e-69	5.89381e-67	2.94512e-64	1.28581e-61	4.90479e-59	1.63471e-56	4.76041e-54	1.21126e-51	2.69293e-49	5.23137e-47	8.88012e-45	1.31717e-42	1.70726e-40	1.93375e-38	1.91406e-36	1.6557e-34	1.25169e-32	8.27016e-31	4.77591e-29	2.41072e-27	1.06368e-25	4.10276e-24	1.3835e-22	4.07909e-21	1.05165e-19	2.3712e-18	4.67647e-17	8.06884e-16	1.21831e-14	1.61029e-13	1.86394e-12	1.89055e-11	1.68153e-10	1.31288e-09	9.01068e-09	5.44666e-08	2.90711e-07	1.3748e-06	5.78614e-06	2.17914e-05	7.39031e-05	0.000227183	0.000636778	0.00163432	0.0038482	0.00831111	0.0164441
0.965758	5.56373e-78	4.63214e-75	3.36938e-72	2.14128e-69	1.18893e-66	5.7677e-64	2.44465e-61	9.05321e-59	2.92932e-56	8.28162e-54	2.04576e-51	4.41561e-49	8.32786e-47	1.37243e-44	1.97639e-42	2.48708e-40	2.73497e-38	2.62831e-36	2.20738e-34	1.6202e-32	1.03937e-30	5.82782e-29	2.85626e-27	1.22369e-25	4.58314e-24	1.50075e-22	4.29686e-21	1.07584e-19	2.35592e-18	4.51309e-17	7.56466e-16	1.10979e-14	1.42561e-13	1.60435e-12	1.58287e-11	1.37045e-10	1.04262e-09	6.98274e-09	4.12704e-08	2.15977e-07	1.00513e-06	4.18254e-06	1.56609e-05	5.31213e-05	0.000164234	0.000464868	0.00120707	0.002874	0.00626352
0.976465	1.28473e-80	1.18855e-77	9.60671e-75	6.78397e-72	4.18552e-69	2.25619e-66	1.06259e-63	4.37244e-61	1.57202e-58	4.9382e-56	1.3554e-53	3.25055e-51	6.81157e-49	1.24723e-46	1.99554e-44	2.79e-42	3.40868e-40	3.6393e-38	3.39559e-36	2.76881e-34	1.97319e-32	1.22903e-30	6.69104e-29	3.18414e-27	1.3246e-25	4.81738e-24	1.53182e-22	4.25918e-21	1.03568e-19	2.20286e-18	4.09923e-17	6.67567e-16	9.51762e-15	1.18855e-13	1.30094e-12	1.24923e-11	1.05372e-10	7.82098e-10	5.12026e-09	2.96637e-08	1.52729e-07	7.02635e-07	2.90696e-06	1.08904e-05	3.71814e-05	0.000116234	0.000333415	0.000877063	0.00211103
0.987172	2.58618e-83	2.65865e-80	2.38788e-77	1.87375e-74	1.2846e-71	7.69445e-69	4.02671e-66	1.84114e-63	7.35521e-61	2.56731e-58	7.82965e-56	2.08638e-53	4.85779e-51	9.88295e-49	1.75689e-46	2.72912e-44	3.70451e-42	4.39421e-40	4.55497e-38	4.12629e-36	3.26678e-34	2.26039e-32	1.36701e-30	7.22616e-29	3.33903e-27	1.34878e-25	4.76333e-24	1.47087e-22	3.97179e-21	9.38035e-20	1.93804e-18	3.50374e-17	5.5447e-16	7.68434e-15	9.33236e-14	9.94059e-13	9.29809e-12	7.65007e-11	5.54925e-10	3.56025e-09	2.02881e-08	1.03245e-07	4.72266e-07	1.95559e-06	7.37996e-06	2.55089e-05	8.09422e-05	0.000235621	0.000627555
0.997879	4.53751e-86	5.18347e-83	5.17332e-80	4.51093e-77	3.43647e-74	2.28726e-71	1.33007e-68	6.75767e-66	2.99975e-63	1.16344e-60	3.94259e-58	1.16735e-55	3.02001e-53	6.82672e-51	1.3484e-48	2.32724e-46	3.50982e-44	4.62553e-42	5.32701e-40	5.36123e-38	4.71541e-36	3.62464e-34	2.43513e-32	1.42991e-30	7.33934e-29	3.293e-27	1.29167e-25	4.42974e-24	1.32838e-22	3.48382e-21	7.99201e-20	1.60411e-18	2.81794e-17	4.33453e-16	5.8415e-15	6.90305e-14	7.16136e-13	6.53265e-12	5.25177e-11	3.73245e-10	2.35494e-09	1.32623e-08	6.71086e-08	3.07352e-07	1.28302e-06	4.9078e-06	1.72448e-05	5.5619e-05	0.000164158
1.00859	6.93766e-89	8.80684e-86	9.76722e-83	9.46385e-80	8.01148e-77	5.9253e-74	3.8288e-71	2.16159e-68	1.06622e-65	4.59504e-63	1.73023e-60	5.69241e-58	1.63634e-55	4.10998e-53	9.01996e-51	1.72972e-48	2.89843e-46	4.244e-44	5.4303e-42	6.07185e-40	5.9331e-38	5.06665e-36	3.78144e-34	2.46667e-32	1.40639e-30	7.00923e-29	3.05377e-27	1.16318e-25	3.87389e-24	1.12824e-22	2.87399e-21	6.40476e-20	1.24907e-18	2.13265e-17	3.18968e-16	4.18231e-15	4.81292e-14	4.86862e-13	4.33875e-12	3.41675e-11	2.38761e-10	1.48861e-09	8.33649e-09	4.22513e-08	1.95223e-07	8.27017e-07	3.22057e-06	1.15195e-05	3.77174e-05
1.01929	9.24239e-92	1.30377e-88	1.60678e-85	1.73004e-82	1.62743e-79	1.33752e-76	9.60392e-74	6.02495e-71	3.30231e-68	1.58142e-65	6.61674e-63	2.41888e-60	7.72619e-58	2.15626e-55	5.25812e-53	1.12036e-50	2.08591e-48	3.39352e-46	4.8243e-44	5.99317e-42	6.50628e-40	6.17271e-38	5.11804e-36	3.70881e-34	2.34904e-32	1.30047e-30	6.29347e-29	2.66257e-27	9.84863e-26	3.18548e-24	9.01091e-23	2.22974e-21	4.82788e-20	9.15057e-19	1.51903e-17	2.21023e-16	2.82183e-15	3.16595e-14	3.12818e-13	2.73027e-12	2.1137e-11	1.45945e-10	9.04909e-10	5.07763e-09	2.59822e-08	1.21968e-07	5.26745e-07	2.09102e-06	7.60139e-06
1.03	1.07271e-94	1.68155e-91	2.30289e-88	2.75538e-85	2.88027e-82	2.63046e-79	2.09885e-76	1.46313e-73	8.91133e-71	4.74201e-68	2.20469e-65	8.95575e-63	3.17857e-60	9.85695e-58	2.67079e-55	6.32313e-53	1.30806e-50	2.36446e-48	3.73471e-46	5.15482e-44	6.21746e-42	6.55345e-40	6.0367e-38	4.85981e-36	3.4194e-34	2.10289e-32	1.13043e-30	5.31219e-29	2.18244e-27	7.83983e-26	2.46283e-24	6.76727e-23	1.62692e-21	3.42336e-20	6.30811e-19	1.01864e-17	1.44302e-16	1.79592e-15	1.96781e-14	1.90395e-13	1.6334e-12	1.24938e-11	8.57984e-11	5.33223e-10	3.02303e-09	1.57331e-08	7.53946e-08	3.3236e-07	1.34228e-06
[truncated: 51 more columns]

## Sheet: Fig3b_MFF_FFM_AP_clustering
-0.03	0.0927762	0.119272	0.121379	0.0978831	0.0636544	0.0350333	0.0180302	0.00981653	0.0058242	0.00345912	0.00189342	0.000923945	0.000400323	0.00015424	5.26083e-05	1.57372e-05	4.09805e-06	9.26176e-07	1.81192e-07	3.0466e-08	4.35384e-09	5.23805e-10	5.29502e-11	4.56833e-12	3.83879e-13	6.21101e-14	2.50572e-14	1.08512e-14	3.8515e-15	1.11921e-15	3.09997e-16	1.24755e-16	8.07521e-17	5.4869e-17	3.14971e-17	1.45314e-17	5.32233e-18	1.53996e-18	3.50929e-19	6.28461e-20	8.8296e-21	9.71906e-22	8.37325e-23	5.64259e-24	2.97375e-25	1.22619e-26	3.96075e-28	1.00455e-29	2.00806e-31
-0.0192929	0.0972718	0.135168	0.151348	0.135686	0.0988096	0.0611443	0.0351953	0.0210131	0.0134208	0.00856277	0.00506829	0.00269165	0.00127468	0.000538431	0.000201938	6.66291e-05	1.91901e-05	4.8065e-06	1.04349e-06	1.94892e-07	3.09627e-08	4.14425e-09	4.66242e-10	4.45996e-11	3.96254e-12	5.64912e-13	2.17046e-13	1.01919e-13	3.99454e-14	1.26633e-14	3.56401e-15	1.26092e-15	7.54854e-16	5.38268e-16	3.37545e-16	1.71738e-16	6.95914e-17	2.23155e-17	5.64263e-18	1.12231e-18	1.75263e-19	2.14579e-20	2.05748e-21	1.544e-22	9.06648e-24	4.16777e-25	1.50175e-26	4.25178e-28	9.49531e-30
-0.00858586	0.0995944	0.145283	0.176153	0.174167	0.141541	0.0983822	0.0633239	0.041435	0.0284194	0.0193943	0.0123568	0.007115	0.00367197	0.00169656	0.000698353	0.00025377	8.07444e-05	2.23936e-05	5.39151e-06	1.11792e-06	1.97352e-07	2.93755e-08	3.67725e-09	3.9058e-10	3.73518e-11	4.86048e-12	1.71115e-12	8.60682e-13	3.72316e-13	1.29633e-13	3.82905e-14	1.23974e-14	6.59403e-15	4.79502e-15	3.26047e-15	1.8254e-15	8.17517e-16	2.90343e-16	8.14228e-17	1.798e-17	3.11993e-18	4.24752e-19	4.53172e-20	3.78631e-21	2.47687e-22	1.26917e-23	5.10082e-25	1.61197e-26	4.02171e-28
0.00212121	0.104236	0.153711	0.196832	0.211586	0.19043	0.148027	0.106165	0.0758633	0.0556321	0.0403794	0.0275385	0.0171127	0.00959033	0.00483309	0.0021785	0.000870254	0.000305469	9.37097e-05	2.50009e-05	5.75147e-06	1.12763e-06	1.86574e-07	2.59794e-08	3.06636e-09	3.1944e-10	3.9537e-11	1.23572e-11	6.54121e-12	3.11758e-12	1.19662e-12	3.79001e-13	1.17918e-13	5.46547e-14	3.90096e-14	2.84324e-14	1.74606e-14	8.63146e-15	3.39261e-15	1.05462e-15	2.58447e-16	4.9815e-17	7.53916e-18	8.94796e-19	8.32199e-20	6.06361e-21	3.46286e-22	1.55215e-23	5.47468e-25	1.52583e-26
0.0128283	0.114797	0.166281	0.218503	0.250231	0.246169	0.21202	0.168083	0.130236	0.101425	0.0777331	0.0563539	0.0375783	0.022769	0.012473	0.00613943	0.0026901	0.00103989	0.000352417	0.000104089	2.65479e-05	5.77711e-06	1.06198e-06	1.64424e-07	2.15732e-08	2.46732e-09	3.02297e-10	8.23992e-11	4.48063e-11	2.34515e-11	9.9413e-12	3.42178e-12	1.06985e-12	4.35919e-13	2.92258e-13	2.24364e-13	1.50432e-13	8.19433e-14	3.56124e-14	1.22639e-14	3.33378e-15	7.13508e-16	1.20006e-16	1.58403e-17	1.63954e-18	1.33034e-19	8.46617e-21	4.23168e-22	1.66574e-23	5.18591e-25
0.0235354	0.131717	0.187054	0.247477	0.295801	0.312765	0.294324	0.25476	0.211872	0.173712	0.139343	0.106479	0.075661	0.0492989	0.0292341	0.0156606	0.00750607	0.00318865	0.00119191	0.000389285	0.000109982	2.65455e-05	5.41827e-06	9.32355e-07	1.35989e-07	1.71592e-08	2.15308e-09	5.11833e-10	2.77232e-10	1.58511e-10	7.42551e-11	2.79992e-11	9.10569e-12	3.37121e-12	2.03957e-12	1.60776e-12	1.16872e-12	6.99883e-13	3.3594e-13	1.2807e-13	3.8598e-14	9.16914e-15	1.71329e-15	2.5144e-16	2.89565e-17	2.616e-18	1.85486e-19	1.03373e-20	4.54076e-22	1.57904e-23
0.0342424	0.151484	0.215381	0.286853	0.353604	0.395796	0.400771	0.373485	0.32968	0.281967	0.23447	0.187009	0.140402	0.0977322	0.0624188	0.0362428	0.0189382	0.00881789	0.00362843	0.00130859	0.000409102	0.00010943	2.47847e-05	4.73744e-06	7.67997e-07	1.07237e-07	1.41473e-08	2.98538e-09	1.55442e-09	9.63108e-10	4.98412e-10	2.0684e-10	7.16513e-11	2.52149e-11	1.34431e-11	1.05165e-11	8.20104e-12	5.38183e-12	2.84902e-12	1.20135e-12	4.0119e-13	1.05736e-13	2.19417e-14	3.57921e-15	4.58506e-16	4.61102e-17	3.64206e-18	2.26283e-19	1.10907e-20	4.30766e-22
0.0449495	0.167831	0.245294	0.333294	0.42357	0.497663	0.535857	0.531399	0.493355	0.436912	0.373357	0.307605	0.241617	0.178254	0.121866	0.0763198	0.0433012	0.0220264	0.00995291	0.0039567	0.00136704	0.000404862	0.000101671	2.15737e-05	3.8859e-06	6.01488e-07	8.50271e-08	1.64307e-08	7.93386e-09	5.26409e-09	3.00577e-09	1.37639e-09	5.15699e-10	1.80314e-10	8.48233e-11	6.32638e-11	5.20991e-11	3.72932e-11	2.1733e-11	1.01261e-11	3.74449e-12	1.09437e-12	2.52108e-13	4.56964e-14	6.50985e-15	7.28598e-16	6.40966e-17	4.43904e-18	2.42737e-19	1.05294e-20
0.0556566	0.174361	0.267647	0.377147	0.49742	0.612481	0.697074	0.73069	0.710075	0.648778	0.566414	0.477552	0.388305	0.300824	0.218551	0.146761	0.0899685	0.0497973	0.0246337	0.0107708	0.00410618	0.00134488	0.000374134	8.80677e-05	1.76169e-05	3.02565e-06	4.64301e-07	8.53339e-08	3.70881e-08	2.59102e-08	1.62875e-08	8.23993e-09	3.37084e-09	1.21397e-09	5.16839e-10	3.53581e-10	3.0064e-10	2.33167e-10	1.49214e-10	7.67247e-11	3.13914e-11	1.01681e-11	2.5993e-12	5.23336e-13	8.28855e-14	1.03219e-14	1.01116e-15	7.80468e-17	4.76094e-18	2.30629e-19
0.0663636	0.167352	0.27396	0.405982	0.560241	0.724402	0.870125	0.962155	0.978318	0.922888	0.821905	0.704522	0.587077	0.472778	0.361939	0.258834	0.170446	0.102152	0.0551081	0.0264272	0.0110951	0.00401317	0.00123546	0.000322346	7.15691e-05	1.36438e-05	2.29247e-06	4.16209e-07	1.5999e-07	1.15031e-07	7.93224e-08	4.43512e-08	1.99218e-08	7.5837e-09	3.04104e-09	1.85886e-09	1.58349e-09	1.31757e-09	9.2281e-10	5.22816e-10	2.36452e-10	8.483e-11	2.40523e-11	5.37712e-12	9.46512e-13	1.31118e-13	1.43004e-14	1.22997e-15	8.36896e-17	4.527e-18
0.0770707	0.14736	0.260071	0.409751	0.595961	0.811504	1.02918	1.20121	1.28105	1.2527	1.14113	0.992183	0.840676	0.696673	0.556828	0.42078	0.295653	0.190738	0.11168	0.0585306	0.0269943	0.0107645	0.00366261	0.0010582	0.000260588	5.51419e-05	1.02009e-05	1.89119e-06	6.42185e-07	4.61726e-07	3.47354e-07	2.14577e-07	1.06176e-07	4.34667e-08	1.7129e-08	9.30868e-09	7.66436e-09	6.74493e-09	5.14608e-09	3.20579e-09	1.60084e-09	6.35642e-10	1.99793e-10	4.95751e-11	9.69565e-12	1.49366e-12	1.8133e-13	1.73763e-14	1.31861e-15	7.96404e-17
0.0877778	0.118817	0.227844	0.38496	0.593833	0.853729	1.14384	1.41069	1.58301	1.61335	1.5117	1.33588	1.14603	0.968829	0.800834	0.634108	0.471827	0.325436	0.205607	0.117239	0.0592106	0.0259743	0.00975286	0.00311675	0.00085057	0.000199726	4.08196e-05	7.93386e-06	2.41663e-06	1.68138e-06	1.36865e-06	9.33205e-07	5.09565e-07	2.26808e-07	9.11107e-08	4.48073e-08	3.44001e-08	3.13835e-08	2.59116e-08	1.77014e-08	9.74588e-09	4.27917e-09	1.49013e-09	4.10208e-10	8.91046e-11	1.52613e-11	2.06177e-12	2.20084e-13	1.86239e-14	1.25582e-15
0.0984848	0.0879744	0.1842	0.335954	0.552634	0.840706	1.18995	1.55128	1.83636	1.96067	1.90229	1.71723	1.49128	1.27828	1.08328	0.891078	0.696546	0.509736	0.345104	0.212905	0.117274	0.0564388	0.023342	0.00823971	0.0024895	0.000648368	0.000146697	3.04793e-05	8.567e-06	5.58157e-06	4.85763e-06	3.64925e-06	2.20056e-06	1.07209e-06	4.51305e-07	2.07726e-07	1.44757e-07	1.33332e-07	1.1802e-07	8.80979e-08	5.33826e-08	2.5891e-08	9.98167e-09	3.04692e-09	7.34805e-10	1.39876e-10	2.10242e-11	2.49945e-12	2.35824e-13	1.77515e-14
0.109192	0.0603735	0.138118	0.272934	0.480768	0.775386	1.15871	1.59534	1.99439	2.23945	2.26377	2.101	1.85265	1.60574	1.38539	1.17432	0.956679	0.73684	0.530391	0.351636	0.210175	0.110577	0.050254	0.0195628	0.00653597	0.00188673	0.000473113	0.000106531	2.8626e-05	1.70005e-05	1.55555e-05	1.28379e-05	8.54938e-06	4.57708e-06	2.058e-06	9.21952e-07	5.77635e-07	5.20469e-07	4.87444e-07	3.95658e-07	2.63255e-07	1.40854e-07	6.00693e-08	2.03206e-08	5.43846e-09	1.15023e-09	1.92297e-10	2.54557e-11	2.67746e-12	2.24964e-13
0.119899	0.0391544	0.0972543	0.207918	0.392717	0.672145	1.05919	1.53687	2.02763	2.39944	2.53925	2.43821	2.19387	1.9232	1.68138	1.45852	1.22919	0.988551	0.75022	0.530286	0.341757	0.195687	0.0974324	0.0417408	0.0153994	0.00492285	0.00136884	0.000337183	8.98179e-05	4.7896e-05	4.50565e-05	4.06648e-05	2.98869e-05	1.76207e-05	8.5687e-06	3.87297e-06	2.20531e-06	1.88199e-06	1.83169e-06	1.60597e-06	1.16982e-06	6.89364e-07	3.24883e-07	1.21716e-07	3.61332e-08	8.48781e-09	1.57787e-09	2.32528e-10	2.72605e-11	2.5563e-12
0.130606	0.0247941	0.0657912	0.150662	0.303845	0.551006	0.913663	1.39256	1.93408	2.4122	2.6806	2.67698	2.47108	2.19599	1.94077	1.71353	1.48445	1.23772	0.98213	0.733712	0.505991	0.31353	0.170363	0.0801132	0.0325799	0.0115217	0.00355286	0.000963496	0.000262867	0.000125956	0.000118497	0.000116137	9.40616e-05	6.11269e-05	3.23996e-05	1.52032e-05	8.082e-06	6.36564e-06	6.29062e-06	5.90332e-06	4.68922e-06	3.03718e-06	1.57984e-06	6.54979e-07	2.15561e-07	5.62163e-08	1.16169e-08	1.9054e-09	2.48936e-10	2.60493e-11
0.141313	0.0159626	0.0441912	0.106261	0.225887	0.431134	0.74908	1.19393	1.73833	2.28046	2.66404	2.77745	2.64316	2.38895	2.1327	1.90883	1.69104	1.45324	1.1968	0.936608	0.68516	0.456212	0.269189	0.138489	0.0619459	0.0242025	0.00827506	0.00248133	0.000712248	0.000311915	0.000284607	0.000299701	0.000266792	0.00019108	0.000110899	5.51459e-05	2.83295e-05	2.03469e-05	1.98625e-05	1.97041e-05	1.69793e-05	1.20556e-05	6.91099e-06	3.16766e-06	1.15502e-06	3.34262e-07	7.67578e-08	1.40086e-08	2.03919e-09	2.38084e-10
0.15202	0.0107281	0.0304307	0.0750469	0.164654	0.326167	0.588999	0.97577	1.48097	2.03544	2.49732	2.72413	2.68351	2.47527	2.23263	2.01934	1.82146	1.60601	1.36468	1.10975	0.853177	0.605364	0.385447	0.216012	0.105977	0.0456693	0.0173067	0.00575582	0.00177514	0.000732254	0.0006296	0.000701227	0.000683101	0.000538577	0.000343069	0.000183294	9.41317e-05	6.19773e-05	5.80978e-05	5.99314e-05	5.5636e-05	4.31568e-05	2.72137e-05	1.37744e-05	5.56038e-06	1.78478e-06	4.55264e-07	9.24253e-08	1.49873e-08	1.95205e-09
0.162727	0.0074552	0.0217009	0.054218	0.120258	0.24244	0.448997	0.766519	1.20432	1.72435	2.21552	2.52985	2.58772	2.44424	2.2291	2.03179	1.85827	1.67477	1.46235	1.22779	0.983234	0.7365	0.502114	0.304821	0.163424	0.077513	0.0325376	0.0120308	0.00405131	0.00163499	0.00129823	0.0014958	0.00158307	0.00137059	0.000958796	0.000555188	0.000293225	0.000180636	0.000158833	0.000166887	0.00016536	0.000139517	9.65399e-05	5.38843e-05	2.40597e-05	8.56036e-06	2.42453e-06	5.47362e-07	9.88491e-08	1.43601e-08
0.173434	0.0051553	0.0156883	0.0400312	0.0891402	0.179806	0.335806	0.58382	0.941583	1.39487	1.86812	2.23029	2.37372	2.30377	2.12726	1.94906	1.79923	1.65116	1.47729	1.27535	1.05609	0.827226	0.598367	0.390699	0.227791	0.11858	0.0550898	0.0226927	0.00844946	0.00347141	0.0025338	0.00293438	0.00333469	0.00315631	0.00242239	0.00152769	0.00084757	0.000502928	0.000409653	0.000428041	0.000447182	0.000408003	0.000308847	0.000189757	9.36155e-05	3.68947e-05	1.1597e-05	2.91045e-06	5.8521e-07	9.48033e-08
0.184141	0.00340391	0.011072	0.0294786	0.0666773	0.134068	0.249014	0.434783	0.712547	1.08374	1.50413	1.87224	2.07527	2.07661	1.94641	1.78965	1.65898	1.54284	1.41071	1.24965	1.06505	0.865119	0.657412	0.457636	0.288286	0.164063	0.0842447	0.0387334	0.016111	0.00699201	0.0047612	0.00536462	0.00642756	0.00660116	0.00554228	0.00381436	0.00225548	0.001329	0.00100468	0.00101884	0.00110479	0.00108175	0.000892218	0.00060206	0.00032774	0.000142952	4.98393e-05	1.38989e-05	3.11069e-06	5.61819e-07
0.194848	0.00208405	0.0073713	0.0209411	0.049205	0.0998669	0.183946	0.318774	0.524858	0.812665	1.16132	1.50114	1.7324	1.7932	1.71313	1.58131	1.46507	1.3724	1.27788	1.16038	1.01618	0.851172	0.673177	0.494525	0.333737	0.206471	0.116919	0.0600963	0.0281662	0.013323	0.00874084	0.00931097	0.011454	0.0126082	0.0115183	0.00864593	0.00549785	0.00330385	0.00235368	0.00227026	0.0025068	0.00260792	0.00233149	0.00172288	0.00103311	0.000498197	0.000192525	5.96333e-05	1.48506e-05	2.98949e-06
0.205556	0.00116322	0.00452368	0.0139479	0.0348215	0.0729267	0.134677	0.230791	0.377832	0.590106	0.862413	1.15233	1.38266	1.48456	1.45364	1.35207	1.24921	1.17129	1.10497	1.02733	0.925166	0.797747	0.652126	0.500256	0.357821	0.238686	0.148435	0.0853451	0.0453859	0.0239694	0.0157932	0.0156849	0.0191581	0.0221789	0.021849	0.0178292	0.012246	0.0076609	0.00526699	0.00477909	0.00525977	0.0057393	0.00552347	0.0044529	0.0029349	0.00156271	0.00066883	0.00022997	6.36995e-05	1.42879e-05
0.216263	0.000586614	0.00252478	0.00854382	0.0230618	0.0509767	0.0963149	0.164455	0.266272	0.415684	0.616836	0.847845	1.05542	1.17771	1.18938	1.12308	1.03762	0.970127	0.922048	0.875784	0.81274	0.723182	0.609608	0.484118	0.362537	0.257702	0.174632	0.112082	0.0679025	0.0406821	0.0280144	0.026154	0.0306794	0.0363753	0.0381017	0.0335812	0.0249265	0.0164614	0.0112116	0.00958001	0.0102912	0.0115898	0.0118993	0.0104134	0.00752272	0.00441546	0.00209086	0.00079753	0.000245595	6.13585e-05
0.22697	0.000266064	0.00127219	0.00475747	0.0140499	0.0333832	0.0659769	0.114152	0.183364	0.284187	0.424911	0.59768	0.769829	0.893543	0.93621	0.906521	0.845183	0.790021	0.754309	0.73016	0.699745	0.646004	0.563364	0.461389	0.35761	0.266741	0.19428	0.138103	0.0951745	0.0651253	0.048285	0.0435469	0.0480534	0.0565444	0.061713	0.0581253	0.0464736	0.0326561	0.0225583	0.0183797	0.0189591	0.0216234	0.023406	0.0220879	0.0174243	0.0112498	0.00588643	0.00248879	0.00085158	0.000236874
0.237677	0.000108281	0.000576457	0.00239215	0.00778848	0.0201536	0.0424709	0.0760192	0.122593	0.18835	0.281673	0.403038	0.535422	0.646337	0.705768	0.708173	0.675745	0.638727	0.615408	0.607302	0.602213	0.580368	0.527518	0.446816	0.356082	0.27418	0.210232	0.162683	0.126208	0.0983217	0.0797957	0.0719494	0.0747903	0.0849125	0.0941161	0.093267	0.0797379	0.0597631	0.0426329	0.0337871	0.0332135	0.0376027	0.0422717	0.042635	0.0365434	0.0258799	0.0149388	0.00699403	0.00265724	0.000822496
0.248384	3.9493e-05	0.000234397	0.00108208	0.00390268	0.0110946	0.0252966	0.0477753	0.078728	0.120606	0.179486	0.259466	0.354038	0.443946	0.506575	0.531387	0.527081	0.513112	0.506008	0.512573	0.527522	0.533106	0.508916	0.449198	0.368529	0.289691	0.228348	0.187126	0.159882	0.139971	0.12492	0.116016	0.116029	0.125321	0.137366	0.140343	0.126808	0.101108	0.0753409	0.0593624	0.0557968	0.0616018	0.0706239	0.075232	0.0695868	0.0538512	0.0342182	0.0177165	0.00746751	0.00257048
0.259091	1.29007e-05	8.54286e-05	0.000439401	0.00176078	0.0055308	0.0137856	0.0279204	0.0479253	0.0741358	0.109765	0.159211	0.22189	0.288309	0.34404	0.379481	0.396493	0.405533	0.417858	0.440624	0.473317	0.502698	0.506092	0.468882	0.398741	0.319647	0.254604	0.214099	0.195176	0.187948	0.183657	0.179231	0.177604	0.183439	0.194998	0.2008	0.188731	0.158898	0.124274	0.09923	0.0903384	0.096186	0.110241	0.122127	0.120768	0.101592	0.070854	0.0405002	0.0189183	0.00723629
0.269798	3.77293e-06	2.78892e-05	0.000159978	0.000713615	0.00248594	0.00682136	0.0149978	0.0272889	0.0433455	0.0642371	0.0930279	0.13151	0.176333	0.219798	0.255598	0.283817	0.310035	0.340694	0.380427	0.430101	0.480723	0.510583	0.49829	0.442363	0.364039	0.291886	0.246015	0.231213	0.238412	0.252424	0.26152	0.263721	0.265645	0.272343	0.277138	0.265971	0.233692	0.191555	0.157091	0.141047	0.144682	0.162764	0.183988	0.192038	0.174323	0.132908	0.0836811	0.0432583	0.0183686
0.280505	9.87706e-07	8.1524e-06	5.21843e-05	0.000259436	0.00100473	0.00304943	0.00734241	0.0143653	0.0238456	0.0357945	0.0517239	0.0736287	0.101269	0.131462	0.161138	0.190977	0.225201	0.268062	0.321828	0.386545	0.455731	0.510245	0.524838	0.488523	0.416073	0.338042	0.28325	0.267082	0.286715	0.32417	0.35744	0.373829	0.376253	0.375372	0.373375	0.359409	0.324703	0.277023	0.234818	0.211688	0.211146	0.230393	0.260248	0.281891	0.273287	0.226485	0.156581	0.0894118	0.0420954
0.291212	2.31424e-07	2.13331e-06	1.52444e-05	8.45338e-05	0.000364526	0.00122761	0.00325682	0.00692653	0.0122091	0.0188534	0.027324	0.0389451	0.0545302	0.073358	0.0945461	0.119673	0.153156	0.199402	0.260258	0.334983	0.41824	0.493783	0.53527	0.523533	0.464335	0.386029	0.323085	0.301451	0.328731	0.390237	0.456411	0.500349	0.513873	0.507767	0.494093	0.471033	0.43085	0.378359	0.331277	0.303877	0.29944	0.316485	0.350604	0.385969	0.393917	0.351963	0.266011	0.167373	0.0872299
0.301919	4.8528e-08	4.99667e-07	3.98705e-06	2.46734e-05	0.000118595	0.000444097	0.00130364	0.00303794	0.00576175	0.00930398	0.0136688	0.0194735	0.0275342	0.0381251	0.0514481	0.069426	0.0966038	0.138295	0.197626	0.274506	0.364723	0.454994	0.520172	0.535389	0.49654	0.426031	0.359921	0.332111	0.361763	0.443158	0.545535	0.629091	0.668843	0.667114	0.641732	0.603416	0.551799	0.492253	0.442212	0.415373	0.41119	0.42501	0.456761	0.499777	0.526767	0.501492	0.411711	0.28444	0.163759
0.312626	9.10662e-09	1.04744e-07	9.33451e-07	6.44882e-06	3.4575e-05	0.000144173	0.000469642	0.00120602	0.00248649	0.00426258	0.0064396	0.00920494	0.0130559	0.0184552	0.0259345	0.0372154	0.0563341	0.0889336	0.139713	0.210422	0.298831	0.395072	0.477149	0.517655	0.503525	0.448694	0.38682	0.355848	0.384501	0.478775	0.613795	0.742961	0.823823	0.842232	0.812994	0.757579	0.688089	0.61602	0.561658	0.539603	0.543358	0.558241	0.58272	0.622157	0.661727	0.660197	0.583239	0.440233	0.279192
0.323333	1.5293e-09	1.96504e-08	1.95605e-07	1.50898e-06	9.02867e-06	4.19644e-05	0.000151998	0.000431848	0.000975304	0.00179773	0.00283654	0.00410624	0.00582541	0.00833674	0.0121301	0.0184905	0.0305281	0.0533094	0.0922341	0.150852	0.229419	0.322039	0.411563	0.471452	0.482159	0.448268	0.397887	0.369089	0.396358	0.496539	0.655318	0.827436	0.958188	1.01381	0.996226	0.929895	0.83978	0.748614	0.684451	0.667411	0.687187	0.713442	0.732404	0.75696	0.793678	0.811858	0.761248	0.623143	0.433601
0.33404	2.2982e-10	3.2991e-09	3.66846e-08	3.16066e-07	2.11116e-06	1.09449e-05	4.41415e-05	0.000139146	0.000346157	0.000693	0.00115894	0.00172184	0.00244951	0.00352649	0.0052907	0.00860499	0.0156479	0.0304188	0.0579641	0.102608	0.166517	0.2476	0.33458	0.404948	0.436221	0.424523	0.390532	0.36931	0.397125	0.498347	0.67008	0.874931	1.05452	1.15909	1.17187	1.10957	1.00392	0.890151	0.808482	0.790816	0.830254	0.880973	0.905434	0.91099	0.926071	0.946836	0.924211	0.81141	0.61589
0.344747	3.09058e-11	4.95664e-10	6.15719e-09	5.92538e-08	4.41946e-07	2.55682e-06	1.1493e-05	4.02766e-05	0.000110812	0.000242798	0.000435852	0.000674644	0.000970487	0.001403	0.00217183	0.00383006	0.00785471	0.0172182	0.0361005	0.0685486	0.117311	0.182799	0.259332	0.330614	0.375085	0.382811	0.366628	0.356562	0.38749	0.487325	0.662416	0.886038	1.10404	1.25899	1.31691	1.27863	1.17199	1.03977	0.935163	0.906906	0.961631	1.04633	1.09405	1.08892	1.06966	1.06788	1.05824	0.980196	0.804457
0.355455	3.71914e-12	6.66408e-11	9.24828e-10	9.94196e-09	8.28142e-08	5.3484e-07	2.68138e-06	1.04612e-05	3.1922e-05	7.69854e-05	0.000149867	0.000245253	0.000361379	0.000527201	0.000850586	0.00168294	0.00404631	0.0101804	0.0234843	0.0473449	0.0839767	0.134363	0.196656	0.26126	0.310738	0.332361	0.33211	0.334149	0.369949	0.467547	0.639075	0.867895	1.1085	1.30444	1.41212	1.41565	1.32919	1.19272	1.06735	1.01934	1.07764	1.19645	1.28453	1.28869	1.23674	1.19011	1.16507	1.11249	0.973845
0.366162	4.00494e-13	8.01769e-12	1.24311e-10	1.49287e-09	1.38896e-08	1.00161e-07	5.60332e-07	2.43616e-06	8.26189e-06	2.20218e-05	4.68584e-05	8.21275e-05	0.000125868	0.000187624	0.000323022	0.000754309	0.00220908	0.0064551	0.0164288	0.0351305	0.0640288	0.103189	0.152027	0.206235	0.254158	0.283467	0.295211	0.307996	0.349112	0.444345	0.608144	0.83158	1.07859	1.29914	1.44911	1.50258	1.45704	1.33863	1.20558	1.13603	1.18441	1.32699	1.46373	1.50135	1.43465	1.3349	1.26361	1.20874	1.10566
0.376869	3.85918e-14	8.63198e-13	1.49526e-11	2.00611e-10	2.08493e-09	1.67908e-08	1.04853e-07	5.0838e-07	1.91894e-06	5.67008e-06	1.32658e-05	2.51687e-05	4.07493e-05	6.32572e-05	0.000120612	0.000349504	0.00126352	0.00427851	0.0120678	0.0276926	0.0524826	0.0853239	0.124753	0.169099	0.212234	0.244474	0.264048	0.285001	0.330867	0.424117	0.578567	0.79003	1.03058	1.25804	1.43397	1.53229	1.53955	1.46286	1.34499	1.264	1.29515	1.44585	1.62711	1.71654	1.66304	1.52126	1.38395	1.29014	1.19902
0.387576	3.32767e-15	8.31613e-14	1.60947e-12	2.41244e-11	2.80086e-10	2.51939e-09	1.75661e-08	9.50288e-08	3.99653e-07	1.31191e-06	3.38969e-06	7.02036e-06	1.21803e-05	2.01556e-05	4.45093e-05	0.000164538	0.000723561	0.00280876	0.00881105	0.0220281	0.0444309	0.0746179	0.109533	0.14753	0.186232	0.219488	0.24432	0.271128	0.320828	0.413119	0.55921	0.756456	0.982873	1.20316	1.38613	1.5131	1.57083	1.55182	1.47541	1.40472	1.42347	1.57	1.78264	1.92995	1.91679	1.75968	1.55675	1.39324	1.27529
0.398283	2.56762e-16	7.16934e-15	1.55025e-13	2.5961e-12	3.36724e-11	3.3833e-10	2.63436e-09	1.59069e-08	7.45931e-08	2.72451e-07	7.79911e-07	1.77464e-06	3.34077e-06	6.04448e-06	1.61383e-05	7.60337e-05	0.000396487	0.00174553	0.00610046	0.0167966	0.0367784	0.0656028	0.0994448	0.135314	0.172328	0.207544	0.237732	0.26985	0.322955	0.415875	0.557082	0.742439	0.953005	1.15845	1.33319	1.46813	1.56047	1.6004	1.58574	1.55292	1.57712	1.71774	1.9477	2.1473	2.19182	2.05138	1.8034	1.55813	1.37395
0.40899	1.77282e-17	5.53074e-16	1.3362e-14	2.50002e-13	3.62267e-12	4.06619e-11	3.53617e-10	2.38393e-09	1.24718e-08	5.0743e-08	1.61306e-07	4.05234e-07	8.36614e-07	1.69964e-06	5.68038e-06	3.34688e-05	0.000202308	0.00100214	0.00390251	0.0119002	0.0286247	0.0553182	0.0889434	0.125461	0.163886	0.203574	0.24163	0.2812	0.338786	0.434263	0.575589	0.755538	0.954625	1.14501	1.30399	1.42952	1.53364	1.61803	1.67108	1.70012	1.75579	1.9015	2.14133	2.38206	2.48917	2.39197	2.13121	1.81538	1.54083
0.419697	1.09533e-18	3.81797e-17	1.03059e-15	2.15436e-14	3.48777e-13	4.37342e-12	4.24835e-11	3.19828e-10	1.86744e-09	8.47057e-09	2.99542e-08	8.34024e-08	1.90731e-07	4.48247e-07	1.92545e-06	1.38449e-05	9.53557e-05	0.000528157	0.0022883	0.00774112	0.0205672	0.0435402	0.0756018	0.113048	0.154484	0.200787	0.250073	0.301602	0.367137	0.467608	0.614022	0.797449	0.994742	1.17708	1.32187	1.42965	1.52502	1.6296	1.73913	1.84129	1.95394	2.12534	2.37767	2.64942	2.81469	2.77604	2.5349	2.17761	1.8132
0.430404	6.05571e-20	2.35844e-18	7.11294e-17	1.66128e-15	3.00488e-14	4.20949e-13	4.5679e-12	3.84074e-11	2.50369e-10	1.26693e-09	4.99131e-09	1.54606e-08	3.9654e-08	1.12314e-07	6.3401e-07	5.426e-06	4.19614e-05	0.000258044	0.00123899	0.00464132	0.0136292	0.0317432	0.0600949	0.0966664	0.140402	0.193498	0.256072	0.324649	0.403983	0.513162	0.668544	0.86393	1.0721	1.25929	1.39985	1.49269	1.56879	1.66977	1.812	1.98111	2.1665	2.38711	2.66398	2.96202	3.17655	3.20024	3.00242	2.63911	2.20876
0.441111	2.99591e-21	1.30366e-19	4.39296e-18	1.14636e-16	2.31667e-15	3.62589e-14	4.39572e-13	4.12878e-12	3.00629e-11	1.69902e-10	7.47811e-10	2.59757e-09	7.6819e-09	2.81673e-08	2.11501e-07	2.08796e-06	1.78172e-05	0.000120348	0.000635289	0.00261923	0.00846578	0.0216611	0.044816	0.0780693	0.121626	0.17926	0.254234	0.342942	0.442732	0.566208	0.733653	0.946662	1.17773	1.38585	1.53828	1.62884	1.68854	1.77245	1.92157	2.13666	2.39454	2.68266	3.00236	3.32965	3.58457	3.66553	3.52223	3.18297	2.72348
0.451818	1.32629e-22	6.44831e-21	2.42782e-19	7.07881e-18	1.59844e-16	2.7956e-15	3.788e-14	3.97899e-13	3.245e-12	2.06236e-11	1.03189e-10	4.20211e-10	1.59249e-09	8.44455e-09	7.90225e-08	8.44911e-07	7.73328e-06	5.64213e-05	0.000323268	0.001451	0.00511464	0.0142724	0.0321187	0.0604857	0.10111	0.15947	0.242768	0.350592	0.475448	0.619923	0.802927	1.03586	1.29774	1.54209	1.72548	1.8329	1.89085	1.95958	2.0994	2.33451	2.6485	3.00984	3.39151	3.76018	4.05175	4.18027	4.09054	3.79245	3.33928
0.462525	5.2541e-24	2.8543e-22	1.20085e-20	3.91311e-19	9.87924e-18	1.93383e-16	2.94041e-15	3.48888e-14	3.2665e-13	2.47571e-12	1.60052e-11	9.62187e-11	5.99691e-10	4.3619e-09	3.94967e-08	3.96838e-07	3.67683e-06	2.82478e-05	0.000173002	0.000834977	0.00317309	0.0095519	0.0231421	0.0466554	0.0828437	0.138323	0.22403	0.345471	0.495222	0.666003	0.868929	1.12209	1.41699	1.70821	1.94084	2.08683	2.16466	2.23396	2.3651	2.60221	2.94768	3.37182	3.82767	4.25785	4.59397	4.76305	4.71753	4.46239	4.03793
0.473232	1.86298e-25	1.13127e-23	5.32344e-22	1.94341e-20	5.51922e-19	1.22769e-17	2.17379e-16	3.17278e-15	4.05782e-14	4.86327e-13	5.55765e-12	5.78017e-11	5.20607e-10	4.08698e-09	3.05584e-08	2.43672e-07	2.03692e-06	1.56854e-05	0.000100819	0.000518825	0.00211206	0.00681125	0.0176158	0.0375924	0.0697641	0.120658	0.203379	0.330169	0.498922	0.696828	0.923489	1.1968	1.5222	1.86394	2.1597	2.365	2.48621	2.5794	2.71837	2.95705	3.31461	3.77929	4.30696	4.81962	5.22363	5.43983	5.4297	5.20706	4.81488
0.483939	5.92541e-27	4.03689e-25	2.14467e-23	8.97628e-22	3.03006e-20	8.64622e-19	2.23463e-17	5.49948e-16	1.26368e-14	2.53419e-13	4.18136e-12	5.49989e-11	5.71247e-10	4.7372e-09	3.28221e-08	2.10485e-07	1.40878e-06	9.83541e-06	6.36134e-05	0.000345201	0.00150491	0.00521097	0.0144093	0.0325031	0.0625078	0.109694	0.186782	0.311026	0.488881	0.708633	0.959569	1.25266	1.60345	1.9924	2.35828	2.64019	2.82683	2.96783	3.13916	3.39705	3.76499	4.24895	4.83029	5.43505	5.94019	6.23244	6.26371	6.06095	5.68749
0.494646	1.72688e-28	1.36671e-26	8.88569e-25	5.03555e-23	2.66226e-21	1.34057e-19	6.11977e-18	2.36349e-16	7.36557e-15	1.80894e-13	3.4659e-12	5.162e-11	5.97768e-10	5.40995e-09	3.89156e-08	2.33062e-07	1.28381e-06	7.31777e-06	4.33539e-05	0.00023845	0.00110388	0.0041199	0.0122835	0.0295869	0.0594616	0.105682	0.178182	0.295475	0.472291	0.703821	0.974396	1.28505	1.65489	2.08252	2.51769	2.88819	3.15993	3.36977	3.59655	3.90007	4.29741	4.79582	5.40702	6.09345	6.72638	7.14277	7.24947	7.06876	6.69386
0.505354	5.51826e-30	6.3087e-28	6.85689e-26	6.98351e-24	6.23668e-22	4.59359e-20	2.69387e-18	1.23752e-16	4.42282e-15	1.22639e-13	2.6357e-12	4.38943e-11	5.66742e-10	5.68409e-09	4.4545e-08	2.77515e-07	1.43955e-06	6.85865e-06	3.36791e-05	0.000171302	0.000808941	0.00322366	0.0104066	0.0270755	0.0578514	0.106009	0.177769	0.288752	0.458222	0.69061	0.971844	1.29457	1.67585	2.13012	2.62623	3.09036	3.46436	3.76222	4.06166	4.43331	4.88991	5.42147	6.05092	6.79328	7.55668	8.14483	8.38883	8.2642	7.87999
0.516061	3.80281e-31	7.71446e-29	1.32977e-26	1.85408e-24	2.0393e-22	1.75011e-20	1.16659e-18	6.02911e-17	2.41415e-15	7.48744e-14	1.79857e-12	3.34634e-11	4.82349e-10	5.39026e-09	4.67978e-08	3.17603e-07	1.71511e-06	7.72446e-06	3.2003e-05	0.000136501	0.000601101	0.00245544	0.00848968	0.0239475	0.0551534	0.106594	0.181963	0.291479	0.453503	0.679642	0.961853	1.28867	1.6724	2.13889	2.68077	3.23483	3.72408	4.12994	4.5164	4.96815	5.50835	6.10669	6.76766	7.54344	8.41257	9.19358	9.64372	9.64467	9.27628
0.526768	5.90736e-32	1.55105e-29	3.19246e-27	5.11356e-25	6.35523e-23	6.12122e-21	4.56711e-19	2.63915e-17	1.18108e-15	4.09335e-14	1.09867e-12	2.28384e-11	3.6772e-10	4.58715e-09	4.43694e-08	3.33518e-07	1.96104e-06	9.18889e-06	3.60187e-05	0.000130403	0.000486526	0.00186811	0.00664613	0.0200997	0.0501077	0.103811	0.185108	0.299295	0.459415	0.679012	0.956425	1.28015	1.65746	2.12093	2.68791	3.31773	3.92692	4.46109	4.95255	5.49023	6.12253	6.81678	7.54283	8.35168	9.2909	10.2461	10.9451	11.1569	10.871
0.537475	1.03294e-32	3.08621e-30	7.14969e-28	1.2833e-25	1.78408e-23	1.92088e-21	1.60164e-19	1.0342e-17	5.17154e-16	2.00269e-14	6.00613e-13	1.395e-11	2.50946e-10	3.49675e-09	3.77545e-08	3.16137e-07	2.05806e-06	1.04905e-05	4.27086e-05	0.00014613	0.000464839	0.00152806	0.00515316	0.016088	0.0429744	0.0959857	0.182071	0.304828	0.470896	0.690217	0.963978	1.28222	1.64778	2.09531	2.66423	3.34525	4.06549	4.74252	5.3628	5.99691	6.71811	7.51767	8.34242	9.20875	10.196	11.2784	12.2195	12.7061	12.595
0.548182	1.66095e-33	5.55527e-31	1.43903e-28	2.88682e-26	4.48476e-24	5.39546e-22	5.02674e-20	3.62675e-18	2.02639e-16	8.76824e-15	2.93826e-13	7.62552e-12	1.53273e-10	2.38624e-09	2.87794e-08	2.68988e-07	1.95034e-06	1.1001e-05	4.86535e-05	0.000172421	0.000516999	0.00145494	0.00425037	0.0126969	0.0351118	0.0838548	0.170469	0.301108	0.478789	0.707121	0.984994	1.30234	1.65763	2.08301	2.63355	3.33461	4.14094	4.96038	5.73229	6.48433	7.29409	8.1902	9.12734	10.0829	11.122	12.2842	13.4155	14.1875	14.3319
0.558889	2.39663e-34	8.95805e-32	2.59294e-29	5.81213e-27	1.00889e-24	1.35619e-22	1.41178e-20	1.13812e-18	7.10539e-17	3.43538e-15	1.28634e-13	3.7303e-12	8.37825e-11	1.4575e-09	1.96405e-08	2.05056e-07	1.65949e-06	1.04229e-05	5.09717e-05	0.00019585	0.000605838	0.00160094	0.0040229	0.0105572	0.02823	0.0699558	0.151504	0.284737	0.474124	0.718595	1.01126	1.33829	1.69241	2.09909	2.62003	3.31105	4.16597	5.10614	6.03857	6.93525	7.84737	8.82945	9.86972	10.9311	12.0409	13.2578	14.511	15.5215	15.9527
0.569596	3.0954e-35	1.29276e-32	4.18101e-30	1.04715e-27	2.03097e-25	3.05047e-23	3.54816e-21	3.19608e-19	2.22955e-17	1.2045e-15	5.03962e-14	1.63306e-12	4.09862e-11	7.96756e-10	1.19977e-08	1.39965e-07	1.26532e-06	8.8697e-06	4.82835e-05	0.000204927	0.000685441	0.00185855	0.00436391	0.00991501	0.0236884	0.05741	0.129169	0.257265	0.452304	0.71363	1.02921	1.37834	1.74553	2.14602	2.63881	3.29952	4.16268	5.18298	6.26054	7.31838	8.35785	9.42932	10.5557	11.7158	12.9091	14.1771	15.4984	16.6697	17.3572
0.580303	3.57763e-36	1.66947e-33	6.03289e-31	1.68825e-28	3.65864e-26	6.14006e-24	7.98e-22	8.03184e-20	6.26061e-18	3.77934e-16	1.76695e-14	6.39819e-13	1.79445e-11	3.89825e-10	6.56004e-09	8.55244e-08	8.63981e-07	6.76564e-06	4.11013e-05	0.000194087	0.000716022	0.00209127	0.00500199	0.0105602	0.0220515	0.048707	0.108397	0.224215	0.415067	0.686408	1.02574	1.40576	1.80046	2.21198	2.6891	3.31406	4.15375	5.20562	6.38875	7.59983	8.78684	9.96625	11.1725	12.4122	13.6826	15.0028	16.3633	17.6232	18.4958
0.59101	3.70022e-37	1.92927e-34	7.78979e-32	2.43571e-29	5.89789e-27	1.10597e-24	1.6061e-22	1.80629e-20	1.57325e-18	1.06124e-16	5.54436e-15	2.24348e-13	7.03154e-12	1.70711e-10	3.21061e-09	4.67821e-08	5.28214e-07	4.6227e-06	3.13735e-05	0.000165311	0.000678056	0.00217952	0.00558495	0.0118966	0.0229569	0.0449234	0.0931335	0.192472	0.369305	0.638697	0.993922	1.40541	1.83688	2.2753	2.75428	3.3511	4.15112	5.19193	6.42814	7.7574	9.09028	10.3969	11.6932	12.9997	14.3281	15.6909	17.0765	18.3776	19.3609
0.601717	3.4247e-38	1.99513e-35	9.00099e-33	3.14471e-30	8.50834e-28	1.78275e-25	2.89282e-23	3.63536e-21	3.53815e-19	2.66699e-17	1.55703e-15	7.04083e-14	2.46618e-12	6.69158e-11	1.40662e-09	2.29097e-08	2.89153e-07	2.82882e-06	2.14599e-05	0.000126335	0.000578078	0.0020637	0.00580101	0.0131366	0.0252677	0.045513	0.0851226	0.167523	0.323657	0.578426	0.935423	1.36942	1.8379	2.31258	2.80891	3.39129	4.14977	5.15152	6.39092	7.78674	9.23629	10.6719	12.0735	13.4496	14.8203	16.2065	17.6017	18.9174	19.958
0.612424	2.83663e-39	1.84643e-36	9.30756e-34	3.63343e-31	1.09845e-28	2.57174e-26	4.66304e-24	6.54808e-22	7.12152e-20	5.99873e-18	3.91374e-16	1.97785e-14	7.74268e-13	2.34813e-11	5.51732e-10	1.00454e-08	1.41749e-07	1.55054e-06	1.31526e-05	8.65702e-05	0.000442622	0.0017621	0.00549179	0.0135756	0.0274609	0.0486015	0.0836528	0.151814	0.284936	0.515532	0.858819	1.29942	1.79537	2.30643	2.82877	3.40898	4.1313	5.08018	6.28556	7.69599	9.21454	10.7553	12.2654	13.7226	15.1339	16.5266	17.9106	19.2197	20.2859
0.623131	2.10304e-40	1.52945e-37	8.61411e-35	3.7573e-32	1.26921e-29	3.32038e-27	6.7274e-25	1.05565e-22	1.28299e-20	1.20773e-18	8.80603e-17	4.97375e-15	2.17627e-13	7.37748e-12	1.93786e-10	3.94475e-09	6.22424e-08	7.61433e-07	7.22452e-06	5.31922e-05	0.000304179	0.00135324	0.00470016	0.0128473	0.0281608	0.0516579	0.0860833	0.144592	0.256224	0.457789	0.774876	1.20436	1.71128	2.24973	2.79847	3.38332	4.07511	4.96482	6.11157	7.49537	9.03305	10.6361	12.2359	13.7794	15.2414	16.637	17.9915	19.2706	20.3379
0.633838	1.39654e-41	1.13447e-38	7.1379e-36	3.47836e-33	1.31281e-30	3.8375e-28	8.68804e-26	1.52346e-23	2.06914e-21	2.17678e-19	1.77392e-17	1.11989e-15	5.47743e-14	2.07582e-12	6.09643e-11	1.38774e-09	2.44899e-08	3.35146e-07	3.55803e-06	2.93184e-05	0.000187656	0.000934214	0.00362638	0.0110339	0.0266291	0.0523702	0.0888419	0.142769	0.237043	0.408923	0.692092	1.09558	1.59503	2.14575	2.71409	3.30482	3.96936	4.79547	5.86518	7.19173	8.70837	10.3273	11.9792	13.5973	15.1204	16.5297	17.8489	19.0764	20.1179
0.644545	8.32824e-43	7.5494e-40	5.30264e-37	2.88557e-34	1.21644e-31	3.9723e-29	1.00479e-26	1.96878e-24	2.98818e-22	3.51337e-20	3.20019e-18	2.25837e-16	1.23488e-14	5.23271e-13	1.71858e-11	4.37564e-10	8.63887e-09	1.32299e-07	1.57223e-06	1.45069e-05	0.000104005	0.000580035	0.00252123	0.00857327	0.0229859	0.0494438	0.0886182	0.142181	0.224642	0.36933	0.615121	0.98236	1.45846	2.00466	2.58134	3.17536	3.81516	4.57498	5.55116	6.79361	8.25894	9.85719	11.5184	13.1812	14.7648	16.2059	17.5008	18.6661	19.6551
0.655253	4.5051e-44	4.53927e-41	3.54956e-38	2.15285e-35	1.01233e-32	3.68964e-30	1.04212e-27	2.28074e-25	3.86755e-23	5.08157e-21	5.17338e-19	4.08128e-17	2.49523e-15	1.18244e-13	4.34394e-12	1.23745e-10	2.7343e-09	4.68807e-08	6.23989e-07	6.45135e-06	5.18501e-05	0.000324295	0.00158102	0.00602515	0.0180472	0.0429801	0.0834348	0.13887	0.215308	0.337797	0.546119	0.870858	1.31193	1.83887	2.41138	3.00406	3.62293	4.31951	5.19063	6.32202	7.70783	9.25991	10.8965	12.5658	14.1928	15.68	16.9751	18.0856	19.0043
0.66596	2.29394e-45	2.53291e-42	2.18241e-39	1.46441e-36	7.64085e-34	3.09675e-31	9.74137e-29	2.37713e-26	4.49834e-24	6.59977e-22	7.50649e-20	6.61865e-18	4.52429e-16	2.39793e-14	9.85617e-13	3.14254e-11	7.77498e-10	1.4933e-08	2.2277e-07	2.58289e-06	2.32946e-05	0.000163595	0.000895972	0.00383563	0.012887	0.0342505	0.0732046	0.130201	0.205271	0.312506	0.486714	0.765893	1.1636	1.65979	2.21677	2.80254	3.40557	4.05039	4.81746	5.81618	7.09111	8.57467	10.1662	11.809	13.4492	14.9832	16.3076	17.389	18.2366
0.676667	1.23228e-46	1.43241e-43	1.31699e-40	9.53797e-38	5.42073e-35	2.41001e-32	8.36082e-30	2.25904e-27	4.7472e-25	7.75115e-23	9.82707e-21	9.67021e-19	7.38437e-17	4.3756e-15	2.01209e-13	7.18183e-12	1.99042e-10	4.28521e-09	7.17072e-08	9.3331e-07	9.45675e-06	7.46766e-05	0.000460226	0.00221805	0.00838595	0.0250128	0.0595139	0.115558	0.191448	0.290991	0.438322	0.672836	1.02143	1.47758	2.00924	2.582	3.1735	3.78416	4.46507	5.3265	6.46167	7.8495	9.3825	10.9795	12.6006	14.1644	15.5386	16.6294	17.4261
0.687374	8.55903e-48	9.93765e-45	9.2211e-42	6.83421e-39	4.03653e-36	1.89325e-33	7.02272e-31	2.05179e-28	4.70449e-26	8.43991e-24	1.18194e-21	1.28987e-19	1.09563e-17	7.23819e-16	3.71762e-14	1.48429e-12	4.60725e-11	1.11219e-09	2.08907e-08	3.0554e-07	3.4826e-06	3.09695e-05	0.000215153	0.00116981	0.00499052	0.0167747	0.0447687	0.0963151	0.17216	0.270004	0.400705	0.596957	0.894523	1.30292	1.80001	2.3526	2.93365	3.52761	4.15314	4.89718	5.88041	7.1432	8.60097	10.1445	11.7235	13.2882	14.7133	15.8508	16.6354
0.698081	8.1415e-49	9.58292e-46	8.90884e-43	6.56995e-40	3.85867e-37	1.81011e-34	6.79037e-32	2.03568e-29	4.86525e-27	9.23695e-25	1.38746e-22	1.64239e-20	1.5269e-18	1.11184e-16	6.32841e-15	2.81178e-13	9.74448e-12	2.63323e-10	5.54882e-09	9.12147e-08	1.1705e-06	1.1736e-05	9.20498e-05	0.000565638	0.00272878	0.0103678	0.0311932	0.0750883	0.147585	0.246128	0.370595	0.540453	0.79152	1.14767	1.60121	2.12468	2.69135	3.27947	3.88249	4.54971	5.39707	6.51705	7.87736	9.36124	10.8889	12.426	13.8816	15.0864	15.9053
0.708788	8.80254e-50	1.11006e-46	1.09154e-43	8.39057e-41	5.05813e-38	2.40066e-35	9.01031e-33	2.68662e-30	6.39034e-28	1.21612e-25	1.85386e-23	2.26194e-21	2.20346e-19	1.70763e-17	1.04868e-15	5.08462e-14	1.9405e-12	5.81593e-11	1.36683e-09	2.51673e-08	3.62971e-07	4.10115e-06	3.63246e-05	0.000252455	0.00137881	0.00593142	0.0201768	0.0546651	0.119609	0.217042	0.34214	0.499845	0.716326	1.02232	1.42575	1.90989	2.45309	3.03597	3.63998	4.27746	5.03197	6.01736	7.26204	8.67473	10.1491	11.6404	13.0951	14.3616	15.2518
0.719495	9.24367e-51	1.2861e-47	1.38838e-44	1.16387e-41	7.58499e-39	3.849e-36	1.5241e-33	4.72268e-31	1.14935e-28	2.20667e-26	3.3592e-24	4.07573e-22	3.95963e-20	3.09014e-18	1.93946e-16	9.77952e-15	3.95067e-13	1.27379e-11	3.26496e-10	6.62947e-09	1.0634e-07	1.34488e-06	1.33953e-05	0.000105032	0.000648528	0.00315719	0.0121494	0.0371433	0.0910963	0.18259	0.309264	0.466309	0.664673	0.931096	1.28421	1.72055	2.22792	2.7961	3.40861	4.05354	4.77044	5.65846	6.78795	8.11585	9.53314	10.9718	12.3968	13.6978	14.6721
0.730202	8.88532e-52	1.37662e-48	1.6525e-45	1.5373e-42	1.1087e-39	6.20165e-37	2.69242e-34	9.08124e-32	2.38296e-29	4.87425e-27	7.79268e-25	9.77301e-23	9.65986e-21	7.56849e-19	4.73099e-17	2.37468e-15	9.62247e-14	3.15748e-12	8.39175e-11	1.8019e-09	3.11245e-08	4.30352e-07	4.7414e-06	4.1474e-05	0.000287337	0.00157515	0.00683673	0.0235648	0.0649352	0.144949	0.268479	0.429252	0.624534	0.868175	1.17967	1.566	2.02626	2.5639	3.17629	3.84547	4.57264	5.41752	6.45811	7.69738	9.05	10.4325	11.8093	13.1103	14.155
0.740909	7.68775e-53	1.32964e-49	1.78111e-46	1.848e-43	1.48528e-40	9.24857e-38	4.46262e-35	1.66911e-32	4.84124e-30	1.08964e-27	1.90495e-25	2.59037e-23	2.74537e-21	2.27441e-19	1.47892e-17	7.58996e-16	3.09632e-14	1.01249e-12	2.67673e-11	5.76237e-10	1.01408e-08	1.4584e-07	1.70696e-06	1.61589e-05	0.000122929	0.000747652	0.00362446	0.0140018	0.0432535	0.107794	0.22048	0.381107	0.580852	0.818482	1.10428	1.44765	1.85603	2.34709	2.93973	3.628	4.39178	5.24511	6.24205	7.40818	8.6919	10.0134	11.3308	12.6018	13.6868
0.751616	5.96103e-54	1.15167e-50	1.72312e-47	1.99661e-44	1.79174e-41	1.24533e-38	6.70421e-36	2.79584e-33	9.03327e-31	2.26172e-28	4.38976e-26	6.60788e-24	7.72015e-22	7.00837e-20	4.95185e-18	2.73007e-16	1.17884e-14	4.00823e-13	1.08114e-11	2.33541e-10	4.08418e-09	5.84227e-08	6.88447e-07	6.69458e-06	5.35217e-05	0.000349321	0.00184749	0.00787598	0.0270244	0.0749209	0.169691	0.320642	0.522171	0.763373	1.0405	1.35595	1.7178	2.15292	2.70324	3.38901	4.19032	5.08485	6.08562	7.21185	8.43546	9.69266	10.9423	12.1604	13.2516
0.762323	4.13765e-55	8.93115e-52	1.49289e-48	1.93251e-45	1.93728e-42	1.50402e-39	9.04304e-37	4.2111e-34	1.51888e-31	4.24365e-29	9.1854e-27	1.54058e-24	2.00275e-22	2.01889e-20	1.57919e-18	9.59484e-17	4.53528e-15	1.67179e-13	4.8236e-12	1.09535e-10	1.97302e-09	2.84891e-08	3.3394e-07	3.21817e-06	2.57392e-05	0.00017141	0.00094734	0.00431471	0.0160873	0.0489697	0.122182	0.253106	0.445589	0.688652	0.96754	1.27205	1.60193	1.98316	2.4743	3.12876	3.94771	4.8912	5.92966	7.05481	8.24219	9.44164	10.6187	11.7661	12.8312
0.77303	2.57023e-56	6.19856e-53	1.15764e-49	1.67426e-46	1.87517e-43	1.62643e-40	1.09248e-37	5.68314e-35	2.28966e-32	7.14469e-30	1.72685e-27	3.23317e-25	4.68989e-23	5.27165e-21	4.59317e-19	3.10354e-17	1.62735e-15	6.62889e-14	2.10112e-12	5.19535e-11	1.00608e-09	1.5349e-08	1.86088e-07	1.81424e-06	1.44312e-05	9.50601e-05	0.000524425	0.00243354	0.00947401	0.0307702	0.0831096	0.187393	0.357529	0.590771	0.87018	1.1747	1.49032	1.83102	2.25834	2.85535	3.66007	4.63811	5.72723	6.88194	8.06402	9.22579	10.336	11.4009	12.4099
0.783737	1.42871e-57	3.84976e-54	8.03313e-51	1.29808e-47	1.62436e-44	1.57411e-41	1.18132e-38	6.86563e-36	3.09023e-33	1.07723e-30	2.90841e-28	6.08215e-26	9.85256e-24	1.23647e-21	1.20236e-19	9.06165e-18	5.29487e-16	2.39998e-14	8.44513e-13	2.30981e-11	4.91956e-10	8.18288e-09	1.06772e-07	1.10039e-06	9.04765e-06	6.01804e-05	0.000329389	0.00150955	0.0058688	0.0194583	0.0549519	0.131918	0.270164	0.477999	0.745644	1.04936	1.36312	1.68217	2.05489	2.57938	3.33568	4.31854	5.45147	6.65116	7.85453	9.00652	10.0703	11.0543	11.9826
0.794444	7.1066e-59	2.13956e-55	4.98823e-52	9.00599e-49	1.25916e-45	1.36333e-42	1.14312e-39	7.42273e-37	3.7327e-34	1.45372e-31	4.38483e-29	1.02437e-26	1.85363e-24	2.59828e-22	2.8216e-20	2.37422e-18	1.54832e-16	7.82795e-15	3.0696e-13	9.34222e-12	2.2089e-10	4.0635e-09	5.82916e-08	6.54356e-07	5.77945e-06	4.04998e-05	0.000227979	0.00104867	0.00402459	0.013155	0.0371694	0.0913584	0.195603	0.366072	0.604751	0.89509	1.20763	1.52036	1.85695	2.3092	2.98985	3.93992	5.0942	6.33939	7.57997	8.74753	9.79494	10.7182	11.5567
0.805152	3.16318e-60	1.06404e-56	2.77175e-53	5.59126e-50	8.73432e-47	1.05661e-43	9.89859e-41	7.18136e-38	4.03482e-35	1.75563e-32	5.91626e-30	1.54413e-27	3.12149e-25	4.88781e-23	5.92895e-21	5.57193e-19	4.05761e-17	2.29018e-15	1.00216e-13	3.40142e-12	8.95994e-11	1.83338e-09	2.91783e-08	3.61875e-07	3.50765e-06	2.66932e-05	0.000160611	0.000772483	0.00301855	0.00979857	0.0271244	0.0656125	0.140947	0.270775	0.466739	0.725403	1.0248	1.33527	1.65431	2.04816	2.63998	3.51977	4.6608	5.93909	7.22273	8.42231	9.48202	10.3791	11.142
0.815859	1.25988e-61	4.73519e-58	1.37817e-54	3.10622e-51	5.42154e-48	7.32788e-45	7.67013e-42	6.21729e-39	3.90282e-36	1.89734e-33	7.14347e-31	2.08299e-28	4.70431e-26	8.22927e-24	1.11511e-21	1.17059e-19	9.52111e-18	6.00123e-16	2.93203e-14	1.11075e-12	3.26419e-11	7.44588e-10	1.31949e-08	1.81877e-07	1.95341e-06	1.63902e-05	0.000107865	0.000560246	0.00231913	0.00776875	0.0215432	0.0509732	0.106402	0.20138	0.350496	0.562295	0.829785	1.1287	1.43962	1.7946	2.30088	3.0818	4.16714	5.45251	6.77629	8.01631	9.10701	10.0131	10.7364
0.826566	4.49032e-63	1.88564e-59	6.13195e-56	1.54418e-52	3.01134e-49	4.54764e-46	5.31837e-43	4.81663e-40	3.37819e-37	1.83489e-34	7.71841e-32	2.51451e-29	6.34454e-27	1.23991e-24	1.87697e-22	2.20107e-20	1.99974e-18	1.4078e-16	7.68117e-15	3.24901e-13	1.06578e-11	2.71265e-10	5.36059e-09	8.23217e-08	9.8364e-07	9.16077e-06	6.66635e-05	0.000380466	0.00171274	0.00613675	0.0177567	0.0424541	0.0867439	0.157982	0.266758	0.426612	0.64564	0.915109	1.21392	1.54515	1.98137	2.65089	3.63836	4.89006	6.23874	7.52187	8.65232	9.59097	10.317
0.837273	1.43208e-64	6.71928e-61	2.44138e-57	6.86924e-54	1.49672e-50	2.52545e-47	3.29989e-44	3.33912e-41	2.6166e-38	1.5879e-35	7.46276e-33	2.71629e-30	7.65714e-28	1.67183e-25	2.82734e-23	3.70388e-21	3.75902e-19	2.9559e-17	1.80128e-15	8.50849e-14	3.1163e-12	8.8537e-11	1.95231e-09	3.34375e-08	4.45254e-07	4.61582e-06	3.73207e-05	0.000235945	0.00117064	0.00458324	0.0142829	0.0359345	0.0747293	0.133356	0.214979	0.329645	0.493575	0.716044	0.988156	1.29931	1.68387	2.24695	3.10566	4.2731	5.61294	6.93251	8.10553	9.08532	9.84475
0.84798	4.08696e-66	2.14254e-62	8.69794e-59	2.7344e-55	6.65683e-52	1.25497e-48	1.83217e-45	2.07141e-42	1.81358e-39	1.22967e-36	6.45687e-34	2.62574e-31	8.26973e-29	2.01723e-26	3.81126e-24	5.57777e-22	6.32371e-20	5.55462e-18	3.78076e-16	1.99452e-14	8.15744e-13	2.58754e-11	6.36874e-10	1.21712e-08	1.80759e-07	2.08854e-06	1.88025e-05	0.000132155	0.000727161	0.00314408	0.0107419	0.0292509	0.0644045	0.117567	0.185659	0.269895	0.384619	0.551238	0.779553	1.06258	1.40747	1.88071	2.59935	3.63472	4.91344	6.24457	7.45642	8.47605	9.27924
0.858687	1.0437e-67	6.11336e-64	2.77294e-60	9.73999e-57	2.64933e-53	5.58053e-50	9.10285e-47	1.14986e-43	1.12482e-40	8.52116e-38	4.99913e-35	2.27134e-32	7.99229e-30	2.17811e-27	4.59754e-25	7.51689e-23	9.52036e-21	9.34152e-19	7.10224e-17	4.18475e-15	1.9114e-13	6.77e-12	1.86027e-10	3.96795e-09	6.57509e-08	8.47274e-07	8.50186e-06	6.65471e-05	0.000407251	0.00195443	0.00738537	0.0221026	0.0528606	0.102582	0.166095	0.235869	0.316579	0.430955	0.604574	0.845658	1.15225	1.55398	2.14093	3.01379	4.17203	5.46693	6.6996	7.75214	8.59309
0.869394	2.38504e-69	1.56089e-65	7.91054e-62	3.10454e-58	9.43514e-55	2.22054e-51	4.047e-48	5.71177e-45	6.24278e-42	5.28393e-39	3.46351e-36	1.75817e-33	6.91203e-31	2.10456e-28	4.96301e-26	9.06537e-24	1.28266e-21	1.40595e-19	1.19403e-17	7.85829e-16	4.00872e-14	1.58557e-12	4.86459e-11	1.15831e-09	2.14211e-08	3.07966e-07	3.44632e-06	3.00679e-05	0.000204952	0.00109439	0.00459363	0.0152256	0.0401017	0.0847496	0.146181	0.212606	0.276992	0.353135	0.472431	0.660331	0.921846	1.26408	1.73938	2.44421	3.43413	4.63002	5.84404	6.91404	7.77924
0.880101	4.87703e-71	3.56621e-67	2.01937e-63	8.85484e-60	3.0068e-56	7.90656e-53	1.61002e-49	2.53887e-46	3.10039e-43	2.93199e-40	2.14727e-37	1.21785e-34	5.34924e-32	1.81969e-29	4.7943e-27	9.78359e-25	1.54648e-22	1.89368e-20	1.79653e-18	1.32069e-16	7.52486e-15	3.32393e-13	1.13876e-11	3.02733e-10	6.24934e-09	1.00265e-07	1.25178e-06	1.218e-05	9.25509e-05	0.000550612	0.00257302	0.00948244	0.0277013	0.0645963	0.121548	0.188256	0.249782	0.305951	0.382188	0.514372	0.722471	1.00881	1.39373	1.9464	2.74616	3.78435	4.92212	5.97914	6.85162
0.890808	8.92399e-73	7.29096e-69	4.61282e-65	2.25999e-61	8.57438e-58	2.51918e-54	5.73159e-51	1.00985e-47	1.37784e-44	1.45584e-41	1.19125e-38	7.54869e-36	3.7045e-33	1.40795e-30	4.14442e-28	9.44875e-26	1.66859e-23	2.28256e-21	2.41905e-19	1.98647e-17	1.26421e-15	6.237e-14	2.38622e-12	7.0833e-11	1.63244e-09	2.92349e-08	4.07316e-07	4.42182e-06	3.74782e-05	0.000248644	0.00129536	0.00532003	0.0173057	0.0448443	0.0932835	0.157705	0.221991	0.273763	0.324276	0.408451	0.559692	0.788736	1.09885	1.52583	2.14206	2.98692	3.98861	4.98657	5.8431
0.901515	1.46118e-74	1.33384e-70	9.4289e-67	5.16148e-63	2.18799e-59	7.18246e-56	1.82584e-52	3.59429e-49	5.47934e-46	6.46862e-43	5.9138e-40	4.18696e-37	2.29571e-34	9.74839e-32	3.20596e-29	8.16604e-27	1.61109e-24	2.46215e-22	2.91502e-20	2.674e-18	1.9009e-16	1.04747e-14	4.47577e-13	1.48367e-11	3.81794e-10	7.63346e-09	1.18719e-07	1.43845e-06	1.36062e-05	0.000100736	0.000585689	0.00268489	0.00974963	0.0281941	0.0653294	0.122297	0.187633	0.243316	0.284999	0.336197	0.435231	0.605998	0.850239	1.17793	1.63697	2.284	3.10716	3.99455	4.80272
0.912222	2.14088e-76	2.18357e-72	1.72464e-68	1.05484e-64	4.99608e-61	1.83245e-57	5.20467e-54	1.14476e-50	1.94985e-47	2.5719e-44	2.6271e-41	2.07814e-38	1.27308e-35	6.03989e-33	2.21926e-30	6.3155e-28	1.39205e-25	2.37671e-23	3.14354e-21	3.22134e-19	2.55806e-17	1.57452e-15	7.51438e-14	2.78195e-12	7.99448e-11	1.78481e-09	3.09933e-08	4.19281e-07	4.42813e-06	3.66107e-05	0.000237782	0.00121833	0.00494853	0.0160178	0.0415451	0.0868614	0.147644	0.207599	0.251644	0.28683	0.345651	0.461694	0.645338	0.894372	1.22961	1.70037	2.33163	3.06784	3.79004
0.922929	2.80687e-78	3.19869e-74	2.82278e-70	1.92903e-66	1.02084e-62	4.18343e-59	1.3276e-55	3.26258e-52	6.20896e-49	9.15042e-46	1.04432e-42	9.2299e-40	6.31745e-37	3.3487e-34	1.37471e-31	4.37081e-29	1.07634e-26	2.05309e-24	3.03371e-22	3.47299e-20	3.08085e-18	2.11827e-16	1.12922e-14	4.66944e-13	1.4987e-11	3.73687e-10	7.24726e-09	1.09504e-07	1.29193e-06	1.19365e-05	8.66883e-05	0.000497122	0.00226274	0.00821929	0.0239504	0.0562462	0.106986	0.166298	0.216148	0.248879	0.283188	0.3538	0.482285	0.667001	0.909246	1.2389	1.69282	2.26058	2.86467
0.933636	3.29303e-80	4.19295e-76	4.13427e-72	3.15671e-68	1.86649e-64	8.54626e-61	3.03029e-57	8.32053e-54	1.76921e-50	2.91322e-47	3.71478e-44	3.66831e-41	2.80528e-38	1.66139e-35	7.6202e-33	2.7069e-30	7.44749e-28	1.58712e-25	2.62003e-23	3.35087e-21	3.32074e-19	2.5506e-17	1.51888e-15	7.01587e-14	2.51535e-12	7.00599e-11	1.51791e-09	2.56266e-08	3.3794e-07	3.49194e-06	2.83881e-05	0.000182472	0.000932553	0.00381098	0.012516	0.033157	0.0710363	0.123522	0.176265	0.213484	0.238018	0.27668	0.358077	0.488799	0.661958	0.88735	1.19608	1.60347	2.07329
0.944343	3.45709e-82	4.91823e-78	5.4183e-74	4.62246e-70	3.05379e-66	1.56229e-62	6.18933e-59	1.89882e-55	4.51113e-52	8.29945e-49	1.18244e-45	1.30461e-42	1.1147e-39	7.37597e-37	3.77984e-34	1.50016e-31	4.61135e-29	1.09793e-26	2.02494e-24	2.89332e-22	3.20332e-20	2.7487e-18	1.82862e-16	9.43625e-15	3.77963e-13	1.17622e-11	2.84782e-10	5.37453e-09	7.92688e-08	9.16876e-07	8.35427e-06	6.0291e-05	0.000346709	0.00159817	0.00593364	0.0177945	0.0431343	0.0845174	0.134345	0.176251	0.201008	0.222116	0.26754	0.353283	0.474274	0.626592	0.827715	1.10089	1.44003
0.955051	3.24764e-84	5.16227e-80	6.35433e-76	6.05695e-72	4.4709e-68	2.55559e-64	1.13122e-60	3.87757e-57	1.02928e-53	2.11578e-50	3.368e-47	4.15186e-44	3.96358e-41	2.93031e-38	1.67777e-35	7.43971e-33	2.55508e-30	6.79678e-28	1.40053e-25	2.23574e-23	2.76545e-21	2.65116e-19	1.97053e-17	1.13612e-15	5.08485e-14	1.76846e-12	4.78649e-11	1.0103e-09	1.66783e-08	2.16172e-07	2.21085e-06	1.79482e-05	0.000116415	0.000606958	0.00255506	0.00869996	0.0239373	0.053085	0.0947899	0.137246	0.165986	0.181302	0.20347	0.253749	0.334439	0.43665	0.564245	0.736789	0.964487
0.965758	2.73003e-86	4.84859e-82	6.66836e-78	7.10195e-74	5.85723e-70	3.7408e-66	1.85009e-62	7.08565e-59	2.10148e-55	4.82653e-52	8.58436e-49	1.18236e-45	1.26114e-42	1.04173e-39	6.6641e-37	3.30163e-34	1.26689e-31	3.76527e-29	8.66846e-27	1.54607e-24	2.13666e-22	2.28862e-20	1.90067e-18	1.22453e-16	6.12507e-15	2.38135e-13	7.20818e-12	1.70268e-10	3.14889e-09	4.57925e-08	5.26574e-07	4.8195e-06	3.53517e-05	0.000209074	0.0010007	0.0038783	0.0121383	0.0305421	0.0615429	0.099417	0.130727	0.147057	0.157751	0.18296	0.232543	0.299993	0.380314	0.484373	0.627336
0.976465	2.05356e-88	4.07504e-84	6.26195e-80	7.4515e-76	6.86646e-72	4.8998e-68	2.70758e-64	1.15862e-60	3.83939e-57	9.85243e-54	1.95789e-50	3.01301e-47	3.59075e-44	3.31397e-41	2.36865e-38	1.31116e-35	5.62121e-33	1.86661e-30	4.80138e-28	9.56805e-26	1.47744e-23	1.76825e-21	1.64099e-19	1.18157e-17	6.60665e-16	2.87235e-14	9.72829e-13	2.57358e-11	5.33769e-10	8.72235e-09	1.13001e-07	1.16895e-06	9.72452e-06	6.54258e-05	0.000356944	0.00157748	0.00562304	0.0160698	0.0366164	0.0663745	0.0963603	0.115348	0.123033	0.133415	0.160167	0.202751	0.253517	0.314783	0.399567
0.987172	1.38227e-90	3.06472e-86	5.26191e-82	6.99603e-78	7.20304e-74	5.74296e-70	3.54579e-66	1.6953e-62	6.27684e-59	1.79968e-55	3.99588e-52	6.87064e-49	9.14857e-46	9.43382e-43	7.53372e-40	4.65944e-37	2.23192e-34	8.28087e-32	2.37993e-29	5.29917e-27	9.14313e-25	1.22282e-22	1.26825e-20	1.02075e-18	6.38179e-17	3.10397e-15	1.17701e-13	3.49037e-12	8.12916e-11	1.49538e-09	2.18776e-08	2.56509e-07	2.42733e-06	1.86286e-05	0.000116081	0.000585648	0.00237836	0.00771996	0.0199008	0.0405862	0.065614	0.085444	0.0942175	0.0981625	0.109975	0.134582	0.166513	0.202742	0.251099
0.997879	8.32564e-93	2.06249e-88	3.95657e-84	5.87763e-80	6.76147e-76	6.02332e-72	4.15515e-68	2.21971e-64	9.18255e-61	2.94165e-57	7.29763e-54	1.40197e-50	2.08578e-47	2.40311e-44	2.14422e-41	1.48172e-38	7.93027e-36	3.28749e-33	1.0557e-30	2.62656e-28	5.0641e-26	7.569e-24	8.77453e-22	7.89581e-20	5.5216e-18	3.00593e-16	1.27714e-14	4.25013e-13	1.11333e-11	2.31039e-10	3.82732e-09	5.1014e-08	5.50735e-07	4.83253e-06	3.44404e-05	0.000198424	0.000917622	0.0033803	0.0098533	0.0226265	0.0409136	0.0587401	0.0690144	0.0717858	0.0755813	0.0878117	0.1071	0.129009	0.156297
1.00859	4.48731e-95	1.24204e-90	2.66218e-86	4.41871e-82	5.67948e-78	5.65299e-74	4.35716e-70	2.60068e-66	1.20207e-62	4.30259e-59	1.1926e-55	2.55992e-52	4.25528e-49	5.47784e-46	5.46109e-43	4.21652e-40	2.52149e-37	1.16794e-34	4.19083e-32	1.16512e-29	2.51041e-27	4.19374e-25	5.43506e-23	5.46956e-21	4.28002e-19	2.60961e-17	1.24348e-15	4.65025e-14	1.3727e-12	3.22163e-11	6.06083e-10	9.21203e-09	1.13759e-07	1.14325e-06	9.32353e-06	6.13109e-05	0.000322511	0.00134652	0.0044335	0.011461	0.0232253	0.0370412	0.0473181	0.0509754	0.0517869	0.0565059	0.0670909	0.0804388	0.0961445
1.01929	2.16419e-97	6.69298e-93	1.60287e-88	2.97256e-84	4.26893e-80	4.74748e-76	4.08849e-72	2.7266e-68	1.40811e-64	5.63136e-61	1.74402e-57	4.18271e-54	7.76847e-51	1.11736e-47	1.24463e-44	1.07374e-41	7.17445e-39	3.71324e-36	1.48885e-33	4.62559e-31	1.11389e-28	2.08008e-26	3.01437e-24	3.39367e-22	2.97315e-20	2.03192e-18	1.08715e-16	4.57646e-15	1.5258e-13	4.06133e-12	8.70432e-11	1.51307e-09	2.14184e-08	2.46748e-07	2.30194e-06	1.72566e-05	0.000103085	0.000487005	0.00180881	0.00526014	0.0119539	0.0212634	0.0299013	0.0343213	0.0348782	0.0359527	0.0408543	0.0486553	0.0579526
1.03	9.34004e-100	3.22736e-95	8.63575e-91	1.7894e-86	2.87125e-82	3.56771e-78	3.43293e-74	2.55798e-70	1.47601e-66	6.59538e-63	2.2822e-59	6.11555e-56	1.26908e-52	2.03951e-49	2.53837e-46	2.4468e-43	1.82678e-40	1.05649e-37	4.73368e-35	1.64361e-32	4.42406e-30	9.23675e-28	1.49717e-25	1.8865e-23	1.8516e-21	1.41983e-19	8.54225e-18	4.05607e-16	1.53142e-14	4.63751e-13	1.13586e-11	2.26387e-10	3.67843e-09	4.85766e-08	5.17807e-07	4.41742e-06	2.99095e-05	0.00015961	0.000667785	0.00218261	0.0055622	0.0110568	0.0172394	0.0214915	0.0226162	0.0225478	0.0242329	0.0283315	0.0338234
[truncated: 51 more columns]

## Sheet: Fig3c_FFM_Hbond_enengy
-106	1.50037e-32	9.9842e-32	6.37045e-31	3.89718e-30	2.28581e-29	1.28537e-28	6.92958e-28	3.58151e-27	1.7746e-26	8.4296e-26	3.83866e-25	1.67578e-24	7.01324e-24	2.81373e-23	1.0822e-22	3.99027e-22	1.41049e-21	4.77992e-21	1.553e-20	4.8379e-20	1.44517e-19	4.14035e-19	1.13798e-18	3.00197e-18	7.60627e-18	1.85324e-17	4.34982e-17	9.86308e-17	2.16967e-16	4.65876e-16	9.84547e-16	2.0686e-15	4.36653e-15	9.3361e-15	2.02817e-14	4.46218e-14	9.86092e-14	2.16622e-13	4.68368e-13	9.88698e-13	2.02568e-12	4.01203e-12	7.66185e-12	1.40867e-11	2.49139e-11	4.23744e-11	6.9318e-11	1.09113e-10	1.65409e-10
-104.869	3.61384e-31	2.32262e-30	1.43144e-29	8.45923e-29	4.79325e-28	2.60407e-27	1.3564e-26	6.7736e-26	3.24296e-25	1.48849e-24	6.54981e-24	2.76301e-23	1.11739e-22	4.33209e-22	1.61011e-21	5.73702e-21	1.95971e-20	6.41775e-20	2.01501e-19	6.06601e-19	1.75108e-18	4.84799e-18	1.28762e-17	3.28228e-17	8.0358e-17	1.8916e-16	4.28879e-16	9.39107e-16	1.99405e-15	4.13008e-15	8.41131e-15	1.70116e-14	3.45251e-14	7.09096e-14	1.47927e-13	3.12637e-13	6.64241e-13	1.40435e-12	2.92524e-12	5.95409e-12	1.17707e-11	2.25072e-11	4.15171e-11	7.37621e-11	1.26123e-10	2.07491e-10	3.28507e-10	5.00833e-10	7.36013e-10
-103.737	7.86385e-30	4.87983e-29	2.90424e-28	1.6576e-27	9.07228e-27	4.76119e-26	2.39584e-25	1.15591e-24	5.34691e-24	2.37127e-23	1.00821e-22	4.10963e-22	1.60596e-21	6.01649e-21	2.16086e-20	7.44019e-20	2.45597e-19	7.77233e-19	2.35823e-18	6.86046e-18	1.91381e-17	5.1203e-17	1.31419e-16	3.23721e-16	7.65827e-16	1.74181e-15	3.81516e-15	8.06854e-15	1.65405e-14	3.30556e-14	6.49024e-14	1.26414e-13	2.468e-13	4.87164e-13	9.76306e-13	1.98257e-12	4.05004e-12	8.2406e-12	1.65351e-11	3.24479e-11	6.18882e-11	1.14241e-10	2.03541e-10	3.49465e-10	5.77744e-10	9.19543e-10	1.40946e-09	2.08212e-09	2.96802e-09
-102.606	1.54723e-28	9.26599e-28	5.32344e-27	2.93359e-26	1.55048e-25	7.85874e-25	3.81971e-24	1.78022e-23	7.95533e-23	3.40855e-22	1.40021e-21	5.51469e-21	2.08229e-20	7.53787e-20	2.61602e-19	8.70398e-19	2.7764e-18	8.49066e-18	2.4895e-17	6.99873e-17	1.88672e-16	4.87808e-16	1.20991e-15	2.88009e-15	6.58403e-15	1.44698e-14	3.06216e-14	6.25575e-14	1.23841e-13	2.38879e-13	4.52372e-13	8.49023e-13	1.59551e-12	3.02866e-12	5.83374e-12	1.13863e-11	2.23679e-11	4.38006e-11	8.46563e-11	1.60148e-10	2.94669e-10	5.25065e-10	9.03557e-10	1.49923e-09	2.39676e-09	3.6914e-09	5.47971e-09	7.84763e-09	1.08584e-08
-101.475	2.75588e-27	1.59177e-26	8.82304e-26	4.69233e-25	2.394e-24	1.17157e-23	5.49888e-23	2.47516e-22	1.06837e-21	4.4219e-21	1.75485e-20	6.6773e-20	2.436e-19	8.52038e-19	2.8572e-18	9.18585e-18	2.83136e-17	8.36713e-17	2.3707e-16	6.44051e-16	1.67785e-15	4.19218e-15	1.00484e-14	2.31154e-14	5.10663e-14	1.08452e-13	2.21773e-13	4.37732e-13	8.37026e-13	1.55893e-12	2.84877e-12	5.15515e-12	9.3317e-12	1.7047e-11	3.15794e-11	5.92692e-11	1.11994e-10	2.11078e-10	3.92954e-10	7.16556e-10	1.27178e-09	2.18736e-09	3.63552e-09	5.8299e-09	9.01383e-09	1.34375e-08	1.93265e-08	2.6848e-08	3.60863e-08
-100.343	4.45174e-26	2.47754e-25	1.32388e-24	6.79041e-24	3.34244e-23	1.57858e-22	7.1522e-22	3.10829e-21	1.29559e-20	5.17893e-20	1.98521e-19	7.29693e-19	2.57172e-18	8.69043e-18	2.81566e-17	8.74653e-17	2.60498e-16	7.43863e-16	2.03663e-15	5.3467e-15	1.34604e-14	3.25009e-14	7.52857e-14	1.67372e-13	3.57347e-13	7.33448e-13	1.44945e-12	2.76463e-12	5.10787e-12	9.18924e-12	1.62132e-11	2.83087e-11	4.94014e-11	8.69236e-11	1.54987e-10	2.7988e-10	5.08891e-10	9.23298e-10	1.65566e-09	2.91004e-09	4.98164e-09	8.26958e-09	1.32747e-08	2.05745e-08	3.07711e-08	4.44152e-08	6.19212e-08	8.3497e-08	1.09116e-07
-99.2121	6.53846e-25	3.50144e-24	1.80164e-23	8.90384e-23	4.22502e-22	1.92444e-21	8.41206e-21	3.5281e-20	1.41955e-19	5.47866e-19	2.02799e-18	7.19921e-18	2.45077e-17	8.00012e-17	2.50407e-16	7.5152e-16	2.16258e-15	5.96684e-15	1.57858e-14	4.0046e-14	9.7424e-14	2.27329e-13	5.08908e-13	1.09344e-12	2.25634e-12	4.47615e-12	8.55013e-12	1.57632e-11	2.81492e-11	4.89402e-11	8.3424e-11	1.40659e-10	2.36867e-10	4.01848e-10	6.90299e-10	1.20033e-09	2.1012e-09	3.67091e-09	6.34123e-09	1.07427e-08	1.77367e-08	2.84158e-08	4.40551e-08	6.6001e-08	9.55037e-08	1.3352e-07	1.80538e-07	2.36486e-07	3.00777e-07
-98.0808	8.76283e-24	4.50697e-23	2.22949e-22	1.06018e-21	4.84413e-21	2.1259e-20	8.95813e-20	3.62344e-19	1.40654e-18	5.23878e-18	1.8719e-17	6.41585e-17	2.10911e-16	6.64934e-16	2.01033e-15	5.82831e-15	1.62029e-14	4.3193e-14	1.1041e-13	2.70648e-13	6.36265e-13	1.43475e-12	3.10411e-12	6.44613e-12	1.28572e-11	2.46559e-11	4.5531e-11	8.11592e-11	1.40137e-10	2.35589e-10	3.88278e-10	6.32786e-10	1.02945e-09	1.68596e-09	2.79346e-09	4.68176e-09	7.8956e-09	1.32879e-08	2.21161e-08	3.61142e-08	5.75054e-08	8.89119e-08	1.33137e-07	1.92821e-07	2.70017e-07	3.65801e-07	4.80024e-07	6.11351e-07	7.57611e-07
-96.9495	1.0767e-22	5.30566e-22	2.51779e-21	1.14987e-20	5.05086e-20	2.13278e-19	8.65356e-19	3.37242e-18	1.26196e-17	4.53296e-17	1.56262e-16	5.16866e-16	1.64015e-15	4.99251e-15	1.4576e-14	4.08138e-14	1.09599e-13	2.82242e-13	6.97036e-13	1.65091e-12	3.75029e-12	8.17241e-12	1.70881e-11	3.42992e-11	6.6132e-11	1.22611e-10	2.18945e-10	3.77462e-10	6.30507e-10	1.02562e-09	1.63576e-09	2.57963e-09	4.05965e-09	6.42733e-09	1.02858e-08	1.66345e-08	2.70501e-08	4.38777e-08	7.03833e-08	1.10795e-07	1.7015e-07	2.53893e-07	3.67217e-07	5.14222e-07	6.97106e-07	9.15609e-07	1.16697e-06	1.44654e-06	1.74893e-06
-95.8182	1.22011e-21	5.74307e-21	2.6073e-20	1.14078e-19	4.80683e-19	1.94928e-18	7.60313e-18	2.8509e-17	1.02719e-16	3.55487e-16	1.1813e-15	3.76829e-15	1.15365e-14	3.38893e-14	9.55104e-14	2.58217e-13	6.69619e-13	1.66555e-12	3.97342e-12	9.09206e-12	1.99566e-11	4.20248e-11	8.49261e-11	1.64773e-10	3.07147e-10	5.50672e-10	9.51137e-10	1.58661e-09	2.56535e-09	4.04094e-09	6.24337e-09	9.5401e-09	1.45456e-08	2.22988e-08	3.45211e-08	5.3945e-08	8.46722e-08	1.32471e-07	2.04879e-07	3.10966e-07	4.60631e-07	6.63404e-07	9.26913e-07	1.25531e-06	1.64817e-06	2.1002e-06	2.60229e-06	3.14351e-06	3.71382e-06
-94.6869	1.28376e-20	5.75294e-20	2.49064e-19	1.04087e-18	4.19563e-18	1.62996e-17	6.09839e-17	2.19597e-16	7.60588e-16	2.53255e-15	8.10319e-15	2.49043e-14	7.34969e-14	2.08221e-13	5.66164e-13	1.47722e-12	3.6981e-12	8.88176e-12	2.04639e-11	4.52321e-11	9.59199e-11	1.95183e-10	3.81219e-10	7.15003e-10	1.28874e-09	2.23484e-09	3.7351e-09	6.03183e-09	9.44715e-09	1.44245e-08	2.16167e-08	3.20543e-08	4.74323e-08	7.05404e-08	1.05829e-07	1.60039e-07	2.42751e-07	3.66609e-07	5.4697e-07	8.00734e-07	1.14431e-06	1.59095e-06	2.14792e-06	2.81441e-06	3.58096e-06	4.4309e-06	5.34391e-06	6.30073e-06	7.28774e-06
-93.5556	1.26253e-19	5.36974e-19	2.20963e-18	8.79111e-18	3.37907e-17	1.2538e-16	4.48739e-16	1.54792e-15	5.1426e-15	1.64438e-14	5.05768e-14	1.49555e-13	4.24972e-13	1.16e-12	3.04059e-12	7.65152e-12	1.84816e-11	4.28419e-11	9.5301e-11	2.0343e-10	4.16723e-10	8.19336e-10	1.54664e-09	2.80447e-09	4.88867e-09	8.20243e-09	1.32711e-08	2.07617e-08	3.15274e-08	4.67169e-08	6.80091e-08	9.80406e-08	1.41081e-07	2.03953e-07	2.9709e-07	4.35491e-07	6.39173e-07	9.32685e-07	1.34327e-06	1.89755e-06	2.6171e-06	3.51375e-06	4.58587e-06	5.8172e-06	7.17908e-06	8.63618e-06	1.01546e-05	1.17098e-05	1.32923e-05
-92.4242	1.16662e-18	4.6988e-18	1.83277e-17	6.92037e-17	2.52822e-16	8.93041e-16	3.0477e-15	1.00408e-14	3.19091e-14	9.77402e-14	2.88355e-13	8.18826e-13	2.2367e-12	5.87427e-12	1.48265e-11	3.59503e-11	8.37179e-11	1.87193e-10	4.01838e-10	8.28085e-10	1.63823e-09	3.11181e-09	5.67718e-09	9.9533e-09	1.6784e-08	2.72583e-08	4.27209e-08	6.48003e-08	9.55148e-08	1.37556e-07	1.94875e-07	2.73672e-07	3.83812e-07	5.40525e-07	7.65987e-07	1.09019e-06	1.55032e-06	2.18802e-06	3.04422e-06	4.15218e-06	5.52983e-06	7.17385e-06	9.0574e-06	1.11335e-05	1.33441e-05	1.5633e-05	1.796e-05	2.03099e-05	2.2696e-05
-91.2929	1.01526e-17	3.86976e-17	1.42862e-16	5.10853e-16	1.76906e-15	5.93059e-15	1.92367e-14	6.03322e-14	1.82823e-13	5.3485e-13	1.5094e-12	4.10599e-12	1.07587e-11	2.71359e-11	6.58452e-11	1.53633e-10	3.44548e-10	7.4247e-10	1.537e-09	3.05617e-09	5.83701e-09	1.07096e-08	1.88828e-08	3.20136e-08	5.22388e-08	8.21642e-08	1.24839e-07	1.83799e-07	2.63349e-07	3.69267e-07	5.10161e-07	6.99534e-07	9.58368e-07	1.31767e-06	1.82005e-06	2.51903e-06	3.4752e-06	4.74858e-06	6.38793e-06	8.41911e-06	1.08356e-05	1.3595e-05	1.66233e-05	1.98295e-05	2.31253e-05	2.64476e-05	2.97751e-05	3.31339e-05	3.65892e-05
-90.1616	8.31133e-17	3.00118e-16	1.04892e-15	3.54982e-15	1.16359e-14	3.69438e-14	1.13595e-13	3.38144e-13	9.73954e-13	2.7126e-12	7.29998e-12	1.89675e-11	4.75455e-11	1.14893e-10	2.67462e-10	5.99436e-10	1.29272e-09	2.68138e-09	5.34765e-09	1.02525e-08	1.88946e-08	3.34763e-08	5.70405e-08	9.35321e-08	1.47753e-07	2.2523e-07	3.32101e-07	4.75265e-07	6.63117e-07	9.07236e-07	1.2252e-06	1.64437e-06	2.20576e-06	2.96677e-06	4.00077e-06	5.39187e-06	7.22424e-06	9.56653e-06	1.24546e-05	1.58772e-05	1.97698e-05	2.40212e-05	2.8494e-05	3.30551e-05	3.76095e-05	4.21274e-05	4.66552e-05	5.13058e-05	5.62282e-05
-89.0303	6.37264e-16	2.18545e-15	7.2447e-15	2.32309e-14	7.21004e-14	2.16686e-13	6.30754e-13	1.77848e-12	4.85664e-12	1.28401e-11	3.28494e-11	8.12709e-11	1.94304e-10	4.48577e-10	9.99255e-10	2.1463e-09	4.44225e-09	8.85473e-09	1.69911e-08	3.13777e-08	5.576e-08	9.53613e-08	1.57012e-07	2.49071e-07	3.81128e-07	5.63605e-07	8.07581e-07	1.12535e-06	1.5323e-06	2.05048e-06	2.71375e-06	3.57356e-06	4.70326e-06	6.19845e-06	8.17067e-06	1.0733e-05	1.39785e-05	1.79556e-05	2.26471e-05	2.79603e-05	3.37353e-05	3.9773e-05	4.58795e-05	5.19153e-05	5.78375e-05	6.37186e-05	6.97367e-05	7.61347e-05	8.31585e-05
-87.899	4.54778e-15	1.48604e-14	4.68632e-14	1.42744e-13	4.20292e-13	1.19707e-12	3.30012e-12	8.81008e-12	2.27819e-11	5.70679e-11	1.38462e-10	3.25285e-10	7.39581e-10	1.62642e-09	3.45712e-09	7.09784e-09	1.40661e-08	2.68903e-08	4.95647e-08	8.80545e-08	1.50753e-07	2.48744e-07	3.95724e-07	6.07499e-07	9.01167e-07	1.29439e-06	1.80546e-06	2.45506e-06	3.27037e-06	4.2917e-06	5.58037e-06	7.22535e-06	9.34499e-06	1.20801e-05	1.55758e-05	1.99535e-05	2.52773e-05	3.1524e-05	3.85682e-05	4.61914e-05	5.41177e-05	6.20747e-05	6.98625e-05	7.74145e-05	8.48299e-05	9.23651e-05	0.000100382	0.000109263	0.000119319
-86.7677	3.00041e-14	9.3725e-14	2.82122e-13	8.18957e-13	2.29446e-12	6.20937e-12	1.62447e-11	4.11137e-11	1.00727e-10	2.38998e-10	5.49368e-10	1.22348e-09	2.6397e-09	5.51588e-09	1.11582e-08	2.18408e-08	4.13413e-08	7.56308e-08	1.33659e-07	2.281e-07	3.75849e-07	5.9801e-07	9.1922e-07	1.36633e-06	1.9669e-06	2.74845e-06	3.7396e-06	4.97435e-06	6.49978e-06	8.38612e-06	1.0736e-05	1.36885e-05	1.7412e-05	2.20838e-05	2.78548e-05	3.48067e-05	4.29122e-05	5.20121e-05	6.18232e-05	7.19825e-05	8.21228e-05	9.19658e-05	0.000101405	0.000110557	0.000119756	0.000129497	0.000140326	0.000152714	0.000166941
-85.6364	1.81885e-13	5.44734e-13	1.57005e-12	4.35782e-12	1.16566e-11	3.00722e-11	7.48868e-11	1.8016e-10	4.19064e-10	9.43191e-10	2.05543e-09	4.33921e-09	8.87722e-09	1.76024e-08	3.38286e-08	6.30001e-08	1.13662e-07	1.98589e-07	3.35902e-07	5.49897e-07	8.7123e-07	1.33615e-06	1.98475e-06	2.85861e-06	3.9989e-06	5.44653e-06	7.24579e-06	9.45245e-06	1.21454e-05	1.54383e-05	1.9486e-05	2.4479e-05	3.06211e-05	3.80889e-05	4.69807e-05	5.7266e-05	6.87544e-05	8.10994e-05	9.38476e-05	0.000106529	0.00011877	0.000130405	0.000141545	0.000152587	0.000164149	0.000176946	0.000191631	0.00020864	0.000228086
-84.5051	1.00805e-12	2.90134e-12	8.02817e-12	2.13682e-11	5.4742e-11	1.35074e-10	3.21256e-10	7.37089e-10	1.63288e-09	3.49571e-09	7.23847e-09	1.45092e-08	2.81734e-08	5.30271e-08	9.67869e-08	1.71366e-07	2.94365e-07	4.90597e-07	7.9331e-07	1.24468e-06	1.89513e-06	2.80139e-06	4.0234e-06	5.62137e-06	7.65448e-06	1.01832e-05	1.32769e-05	1.7025e-05	2.15507e-05	2.70188e-05	3.36321e-05	4.16087e-05	5.11399e-05	6.23322e-05	7.51497e-05	8.93739e-05	0.000104603	0.0001203	0.000135894	0.000150912	0.000165106	0.000178553	0.000191675	0.000205181	0.000219929	0.000236748	0.000256246	0.000278673	0.000303846
-83.3737	5.08878e-12	1.41002e-11	3.75334e-11	9.60231e-11	2.36218e-10	5.59089e-10	1.27398e-09	2.79695e-09	5.9211e-09	1.20978e-08	2.38788e-08	4.55774e-08	8.42067e-08	1.50737e-07	2.6167e-07	4.40855e-07	7.21343e-07	1.14696e-06	1.77313e-06	2.66647e-06	3.90292e-06	5.56453e-06	7.73576e-06	1.0501e-05	1.39451e-05	1.81588e-05	2.32486e-05	2.93488e-05	3.66297e-05	4.52947e-05	5.55594e-05	6.76095e-05	8.15421e-05	9.73049e-05	0.00011465	0.00013313	0.000152141	0.000171025	0.000189214	0.000206368	0.000222498	0.000237999	0.000253612	0.000270285	0.000288981	0.000310473	0.000335168	0.000363016	0.000393497
-82.2424	2.33385e-11	6.23345e-11	1.59862e-10	3.93793e-10	9.32121e-10	2.12111e-09	4.64284e-09	9.7817e-09	1.9851e-08	3.88379e-08	7.33249e-08	1.33729e-07	2.35871e-07	4.02825e-07	6.66941e-07	1.07183e-06	1.67402e-06	2.54392e-06	3.76567e-06	5.43574e-06	7.6602e-06	1.05513e-05	1.42245e-05	1.87979e-05	2.43942e-05	3.11472e-05	3.92095e-05	4.87571e-05	5.99853e-05	7.30881e-05	8.82196e-05	0.00010544	0.000124658	0.000145586	0.000167732	0.000190441	0.000212994	0.000234741	0.000255254	0.00027445	0.00029265	0.000310554	0.000329119	0.000349376	0.000372217	0.000398213	0.000427487	0.000459686	0.000494037
-81.1111	9.70848e-11	2.50168e-10	6.18772e-10	1.4695e-09	3.35189e-09	7.34624e-09	1.54776e-08	3.13658e-08	6.11806e-08	1.14954e-07	2.08252e-07	3.64148e-07	6.1534e-07	1.00622e-06	1.59462e-06	2.45307e-06	3.66927e-06	5.34596e-06	7.59988e-06	1.05604e-05	1.43675e-05	1.91704e-05	2.51263e-05	3.24006e-05	4.11673e-05	5.16099e-05	6.3918e-05	7.82767e-05	9.48448e-05	0.000113719	0.00013489	0.000158192	0.000183272	0.000209585	0.000236429	0.00026304	0.00028871	0.000312932	0.000335522	0.000356687	0.000377019	0.0003974	0.000418845	0.000442304	0.000468479	0.000497691	0.000529826	0.00056436	0.00060045
-79.9798	3.65997e-10	9.10419e-10	2.17341e-09	4.98059e-09	1.09593e-08	2.31632e-08	4.70452e-08	9.1867e-08	1.72585e-07	3.12162e-07	5.44104e-07	9.14916e-07	1.48605e-06	2.33497e-06	3.55522e-06	5.25553e-06	7.55863e-06	1.06003e-05	1.45296e-05	1.95096e-05	2.57196e-05	3.33567e-05	4.26346e-05	5.378e-05	6.70233e-05	8.25832e-05	0.000100644	0.000121328	0.000144657	0.000170521	0.000198642	0.000228563	0.000259652	0.000291148	0.000322241	0.000352179	0.00038039	0.00040659	0.000430855	0.000453626	0.000475644	0.000497833	0.000521129	0.000546322	0.000573924	0.000604098	0.000636659	0.000671119	0.000706769
-78.8485	1.25018e-09	3.00325e-09	6.92322e-09	1.53184e-08	3.25405e-08	6.63868e-08	1.30125e-07	2.45174e-07	4.44317e-07	7.75069e-07	1.30262e-06	2.1116e-06	3.30603e-06	5.00733e-06	7.35076e-06	1.04818e-05	1.45539e-05	1.97302e-05	2.61878e-05	3.41263e-05	4.37742e-05	5.53921e-05	6.9266e-05	8.56885e-05	0.000104929	0.000127192	0.000152577	0.000181035	0.000212336	0.000246058	0.000281591	0.000318172	0.000354937	0.000391003	0.000425562	0.000457981	0.000487886	0.000515225	0.000540276	0.000563612	0.000586017	0.000608363	0.000631481	0.000656046	0.000682505	0.000711052	0.000741638	0.000774001	0.000807692
-77.7172	3.87101e-09	8.98272e-09	2.00025e-08	4.27505e-08	8.77189e-08	1.72854e-07	3.27247e-07	5.95523e-07	1.04236e-06	1.7562e-06	2.85091e-06	4.46439e-06	6.75373e-06	9.8877e-06	1.40389e-05	1.93786e-05	2.60781e-05	3.43176e-05	4.43012e-05	5.6274e-05	7.0532e-05	8.74182e-05	0.000107298	0.000130513	0.000157321	0.000187828	0.000221937	0.000259306	0.000299352	0.000341275	0.000384122	0.00042686	0.000468478	0.000508068	0.000544916	0.00057856	0.000608832	0.000635872	0.000660098	0.000682153	0.000702826	0.000722956	0.000743351	0.000764716	0.00078762	0.000812477	0.00083953	0.00086883	0.000900185
-76.5859	1.0877e-08	2.43848e-08	5.2462e-08	1.08338e-07	2.14804e-07	4.0905e-07	7.48454e-07	1.31655e-06	2.22785e-06	3.62968e-06	5.69955e-06	8.63705e-06	1.26515e-05	1.7948e-05	2.4718e-05	3.31377e-05	4.33801e-05	5.56383e-05	7.01541e-05	8.72411e-05	0.000107288	0.000130735	0.000158015	0.000189469	0.00022526	0.000265281	0.000309115	0.000356025	0.000405003	0.000454854	0.000504307	0.000552138	0.000597269	0.000638852	0.000676317	0.000709402	0.000738142	0.00076285	0.00078407	0.00080253	0.000819075	0.000834613	0.000850067	0.000866336	0.000884265	0.0009046	0.000927919	0.000954537	0.000984388
-75.4545	2.77858e-08	6.01849e-08	1.25119e-07	2.49704e-07	4.78549e-07	8.8101e-07	1.5588e-06	2.6522e-06	4.3426e-06	6.84889e-06	1.04166e-05	1.53001e-05	2.17425e-05	2.99589e-05	4.01312e-05	5.24205e-05	6.69973e-05	8.40832e-05	0.000103989	0.000127134	0.000154025	0.000185196	0.000221103	0.000262006	0.000307853	0.000358203	0.000412207	0.000468655	0.000526084	0.000582926	0.000637655	0.000688934	0.000735706	0.000777255	0.000813219	0.000843569	0.000868573	0.000888748	0.000904809	0.000917627	0.000928197	0.000937604	0.000947009	0.000957612	0.0009706	0.000987051	0.0010078	0.00103326	0.00106328
-74.3232	6.47086e-08	1.35422e-07	2.72063e-07	5.24821e-07	9.7243e-07	1.73137e-06	2.96366e-06	4.88051e-06	7.73854e-06	1.18268e-05	1.7445e-05	2.48763e-05	3.43637e-05	4.60992e-05	6.0234e-05	7.69133e-05	9.63289e-05	0.000118775	0.000144683	0.000174615	0.000209205	0.000249042	0.000294525	0.000345713	0.000402208	0.000463111	0.000527054	0.000592315	0.000656994	0.000719206	0.000777266	0.000829829	0.00087597	0.000915204	0.000947456	0.000973002	0.000992391	0.00100639	0.00101593	0.00102207	0.00102603	0.00102912	0.00103281	0.00103863	0.00104806	0.00106244	0.00108266	0.00110904	0.0011411
-73.1919	1.37917e-07	2.78873e-07	5.41454e-07	1.00974e-06	1.80932e-06	3.11661e-06	5.16388e-06	8.23617e-06	1.26576e-05	1.87667e-05	2.68845e-05	3.7284e-05	5.01731e-05	6.57008e-05	8.39927e-05	0.000105213	0.000129631	0.00015768	0.000189963	0.000227203	0.000270126	0.000319295	0.000374926	0.000436732	0.00050384	0.000574794	0.000647664	0.000720232	0.000790234	0.000855586	0.000914588	0.000966041	0.00100929	0.00104421	0.00107109	0.00109056	0.00110346	0.0011108	0.00111373	0.00111351	0.00111155	0.00110945	0.00110897	0.00111192	0.00112001	0.00113462	0.00115654	0.00118574	0.00122122
-72.0606	2.70439e-07	5.28369e-07	9.91556e-07	1.78798e-06	3.09931e-06	5.16733e-06	8.29233e-06	1.282e-05	1.91158e-05	2.75307e-05	3.8366e-05	5.18496e-05	6.81375e-05	8.73475e-05	0.000109623	0.000135215	0.000164547	0.00019825	0.000237121	0.000282012	0.000333654	0.00039245	0.000458283	0.00053038	0.00060729	0.000686956	0.000766917	0.00084456	0.000917407	0.000983371	0.00104093	0.00108921	0.00112797	0.00115749	0.00117846	0.00119182	0.00119865	0.00120013	0.00119755	0.00119233	0.00118611	0.00118075	0.00117826	0.00118066	0.00118974	0.00120674	0.0012321	0.00126528	0.00130469
-70.9293	4.91211e-07	9.27423e-07	1.68263e-06	2.93483e-06	4.92366e-06	7.95048e-06	1.23671e-05	1.85512e-05	2.6872e-05	3.76523e-05	5.11404e-05	6.75062e-05	8.68701e-05	0.000109366	0.000135228	0.000164871	0.000198934	0.000238268	0.000283828	0.000336506	0.000396901	0.000465102	0.000540512	0.000621778	0.000706834	0.00079308	0.000877652	0.000957736	0.00103087	0.0010952	0.00114956	0.00119355	0.00122736	0.00125168	0.00126746	0.00127583	0.00127797	0.00127515	0.00126874	0.00126037	0.00125188	0.0012454	0.00124313	0.00124717	0.00125918	0.00128007	0.00130976	0.0013471	0.00138993
-69.798	8.33283e-07	1.52097e-06	2.6692e-06	4.50598e-06	7.32182e-06	1.14608e-05	1.7299e-05	2.52107e-05	3.55312e-05	4.85255e-05	6.43788e-05	8.32193e-05	0.000105177	0.000130472	0.000159498	0.000192892	0.000231526	0.000276432	0.000328635	0.000388927	0.000457628	0.000534374	0.000618004	0.000706568	0.000797466	0.000887713	0.000974266	0.00105436	0.00112581	0.00118714	0.00123768	0.00127746	0.00130704	0.00132731	0.00133936	0.00134432	0.0013434	0.00133791	0.00132939	0.00131965	0.00131083	0.00130523	0.00130515	0.00131257	0.0013288	0.00135423	0.00138818	0.00142892	0.00147393
-68.6667	1.33247e-06	2.35319e-06	3.99818e-06	6.53926e-06	1.03034e-05	1.56541e-05	2.2961e-05	3.25632e-05	4.47365e-05	5.96785e-05	7.75248e-05	9.84005e-05	0.000122504	0.000150198	0.00018209	0.000219044	0.00026213	0.000312477	0.000371052	0.000438411	0.000514471	0.000598347	0.000688319	0.000781931	0.000876227	0.000968066	0.00105448	0.00113299	0.00120182	0.00125995	0.00130712	0.00134366	0.00137027	0.00138791	0.00139759	0.00140046	0.00139773	0.00139088	0.00138167	0.00137219	0.00136478	0.00136185	0.00136554	0.00137748	0.00139843	0.00142816	0.00146544	0.00150817	0.00155374
-67.5354	2.02712e-06	3.46856e-06	5.71385e-06	9.06816e-06	1.38772e-05	2.04999e-05	2.92739e-05	4.04814e-05	5.43293e-05	7.09567e-05	9.04785e-05	0.000113062	0.000139021	0.000168905	0.000203536	0.00024398	0.000291429	0.000346998	0.00041148	0.000485093	0.000567292	0.000656684	0.000751085	0.000847705	0.000943447	0.00103525	0.00112041	0.00119683	0.00126314	0.00131869	0.00136344	0.00139781	0.0014225	0.00143838	0.00144646	0.00144794	0.00144422	0.00143703	0.00142844	0.00142075	0.00141637	0.00141753	0.001426	0.00144281	0.0014681	0.00150108	0.00154015	0.0015832	0.00162781
-66.404	2.95729e-06	4.91222e-06	7.86139e-06	1.21312e-05	1.80686e-05	2.60084e-05	3.62384e-05	4.89743e-05	6.43587e-05	8.2493e-05	0.000103506	0.000127649	0.000155385	0.000187461	0.000224897	0.000268906	0.000320713	0.000381323	0.000451262	0.000530358	0.000617612	0.000711203	0.000808627	0.000906944	0.0010031	0.00109426	0.00117804	0.0012527	0.00131713	0.00137086	0.00141391	0.00144665	0.00146973	0.00148404	0.00149072	0.00149119	0.00148716	0.00148069	0.00147405	0.00146958	0.00146948	0.00147554	0.00148892	0.00151001	0.00153839	0.00157296	0.00161208	0.00165388	0.00169639
-65.2727	4.15899e-06	6.72218e-06	1.04763e-05	1.57566e-05	2.28965e-05	3.21919e-05	4.38719e-05	5.80879e-05	7.49338e-05	9.45033e-05	0.000116978	0.000142729	0.000172397	0.000206921	0.000247488	0.000295389	0.000351802	0.000417535	0.000492788	0.000576983	0.000668718	0.000765848	0.000865687	0.000965289	0.00106175	0.00115247	0.00123534	0.00130882	0.00137193	0.00142423	0.0014657	0.00149671	0.00151798	0.0015306	0.001536	0.00153594	0.00153249	0.00152788	0.00152438	0.00152409	0.00152873	0.00153946	0.00155681	0.00158066	0.00161028	0.00164458	0.00168217	0.00172158	0.0017613
-64.1414	5.64965e-06	8.9077e-06	1.35525e-05	1.99165e-05	2.83071e-05	3.89736e-05	5.20878e-05	6.77515e-05	8.60402e-05	0.000107082	0.00013116	0.000158805	0.000190852	0.000228422	0.000272821	0.00032534	0.00038702	0.000458394	0.000539293	0.000628746	0.000725008	0.000825709	0.000928087	0.00102926	0.00112649	0.00121736	0.00129991	0.00137267	0.00143469	0.00148551	0.00152516	0.00155414	0.00157342	0.00158443	0.00158899	0.00158917	0.00158722	0.00158534	0.00158552	0.00158937	0.00159801	0.00161204	0.0016315	0.00165603	0.00168495	0.00171739	0.00175233	0.00178867	0.00182517
-63.0101	7.40631e-06	1.14182e-05	1.7e-05	2.44708e-05	3.41053e-05	4.61084e-05	6.06114e-05	7.77003e-05	9.74824e-05	0.00012018	0.000146232	0.000176367	0.000211618	0.000253252	0.000302614	0.0003609	0.000428912	0.000506836	0.000594109	0.000689396	0.000790683	0.000895463	0.00100096	0.00110439	0.00120311	0.0012948	0.00137754	0.00144988	0.00151087	0.00156011	0.00159779	0.00162471	0.0016422	0.00165207	0.00165642	0.00165752	0.00165753	0.00165839	0.00166165	0.00166839	0.00167924	0.0016944	0.00171376	0.00173703	0.00176372	0.00179326	0.00182491	0.00185773	0.00189053
-61.8788	9.34546e-06	1.4119e-05	2.06191e-05	2.91456e-05	3.99449e-05	5.31967e-05	6.90296e-05	8.7571e-05	0.000109028	0.000133785	0.000162484	0.000196065	0.000235726	0.0002828	0.000338562	0.000403995	0.000479567	0.000565074	0.000659575	0.000761434	0.000868454	0.000978062	0.00108751	0.00119406	0.0012951	0.00138834	0.00147181	0.00154406	0.00160419	0.00165198	0.0016879	0.00171307	0.00172921	0.00173839	0.00174287	0.00174487	0.00174633	0.00174884	0.00175352	0.00176107	0.00177187	0.00178603	0.00180352	0.0018242	0.00184782	0.00187394	0.00190188	0.00193068	0.00195912
-60.7475	1.13205e-05	1.67982e-05	2.41243e-05	3.35854e-05	4.54203e-05	5.98242e-05	7.69822e-05	9.7134e-05	0.000120657	0.000148147	0.000180465	0.000218726	0.000264209	0.000318197	0.00038177	0.000455599	0.000539775	0.000633721	0.000736187	0.000845338	0.000958878	0.00107421	0.0011886	0.00129928	0.00140359	0.00149916	0.00158397	0.00165658	0.00171621	0.00176287	0.00179732	0.00182103	0.00183596	0.00184436	0.00184849	0.00185043	0.00185189	0.00185417	0.00185817	0.00186446	0.00187338	0.00188514	0.00189982	0.00191738	0.0019376	0.00195998	0.00198376	0.00200791	0.00203124
-59.6162	1.315e-05	1.92181e-05	2.72294e-05	3.74784e-05	5.02355e-05	6.5767e-05	8.43812e-05	0.000106493	0.000132693	0.000163795	0.000200838	0.000245025	0.000297601	0.000359679	0.00043206	0.000515072	0.000608465	0.000711377	0.000822367	0.000939496	0.00106042	0.0011825	0.00130292	0.0014188	0.00152733	0.00162597	0.00171267	0.001786	0.00184535	0.00189096	0.0019239	0.00194587	0.00195905	0.00196575	0.00196822	0.00196844	0.00196803	0.0019682	0.00196984	0.00197355	0.00197974	0.00198865	0.00200035	0.00201472	0.00203136	0.00204963	0.00206867	0.00208751	0.00210522
-58.4848	1.46759e-05	2.12013e-05	2.97626e-05	4.06962e-05	5.43515e-05	7.11202e-05	9.14818e-05	0.000116055	0.000145636	0.000181209	0.000223903	0.000274902	0.000335316	0.000406028	0.000487553	0.000579939	0.000682705	0.000794834	0.000914797	0.00104059	0.0011698	0.00129966	0.00142713	0.0015491	0.00166252	0.00176467	0.00185341	0.0019274	0.00198618	0.00203024	0.00206091	0.00208014	0.00209026	0.00209371	0.00209282	0.00208964	0.00208583	0.00208271	0.00208122	0.00208202	0.00208547	0.0020917	0.00210056	0.00211167	0.00212441	0.00213802	0.00215172	0.00216481	0.00217677
-57.3535	1.58258e-05	2.27054e-05	3.17422e-05	4.33499e-05	5.79947e-05	7.62229e-05	9.86946e-05	0.00012621	0.000159717	0.000200285	0.00024904	0.000307072	0.000375321	0.000454463	0.000544817	0.000646275	0.000758263	0.00087971	0.00100904	0.00114414	0.00128243	0.00142086	0.00155606	0.00168455	0.00180299	0.00190848	0.00199881	0.00207273	0.00212997	0.00217128	0.00219826	0.00221314	0.00221852	0.00221706	0.00221133	0.00220356	0.0021956	0.00218886	0.00218431	0.00218249	0.00218354	0.00218729	0.00219323	0.00220071	0.00220897	0.00221732	0.00222522	0.00223238	0.00223875
-56.2222	1.66413e-05	2.38334e-05	3.33495e-05	4.57013e-05	6.14819e-05	8.13838e-05	0.000106213	0.000136894	0.000174446	0.000219949	0.000274477	0.000339015	0.000414385	0.00050116	0.000599596	0.000709567	0.0008305	0.000961302	0.0011003	0.00124519	0.00139304	0.0015404	0.00168345	0.00181828	0.00194123	0.0020492	0.00213999	0.00221244	0.00226654	0.00230334	0.00232481	0.00233356	0.00233258	0.0023249	0.0023134	0.00230058	0.00228841	0.00227831	0.00227108	0.00226695	0.0022657	0.00226672	0.00226922	0.00227235	0.00227539	0.00227788	0.00227965	0.00228087	0.00228193
-55.0909	1.72438e-05	2.47584e-05	3.47963e-05	4.79624e-05	6.49551e-05	8.65713e-05	0.000113705	0.000147335	0.000188499	0.000238257	0.000297641	0.000367601	0.000448949	0.000542288	0.000647939	0.000765845	0.000895458	0.00103562	0.00118446	0.00133933	0.00149683	0.00165297	0.00180339	0.00194374	0.00207003	0.002179	0.00226849	0.00233752	0.00238642	0.00241668	0.00243076	0.00243179	0.00242324	0.00240859	0.00239105	0.00237326	0.00235721	0.00234408	0.00233434	0.00232778	0.00232371	0.00232119	0.00231924	0.002317	0.00231398	0.00231004	0.00230544	0.00230073	0.00229667
-53.9596	1.77541e-05	2.56044e-05	3.61696e-05	5.01193e-05	6.82146e-05	9.13041e-05	0.000120316	0.000156244	0.000200132	0.000253047	0.000316051	0.000390166	0.000476314	0.000575241	0.000687407	0.000812844	0.000950985	0.00110051	0.00125921	0.00142395	0.00159075	0.00175497	0.00191168	0.00205605	0.0021838	0.00229162	0.00237746	0.0024407	0.00248213	0.00250385	0.00250894	0.00250115	0.00248448	0.00246279	0.00243946	0.00241713	0.00239753	0.00238145	0.00236886	0.00235908	0.00235105	0.00234364	0.00233585	0.00232705	0.00231706	0.00230613	0.00229491	0.00228429	0.00227526
-52.8283	1.82194e-05	2.63694e-05	3.7371e-05	5.19211e-05	7.08011e-05	9.48727e-05	0.000125074	0.000162416	0.00020798	0.000262911	0.000328396	0.000405628	0.000495734	0.00059966	0.000718013	0.000850862	0.000997527	0.00115638	0.00132474	0.00149884	0.00167399	0.00184487	0.00200593	0.00215194	0.00227846	0.00238226	0.00246162	0.00251647	0.0025483	0.00255992	0.00255514	0.0025383	0.00251382	0.00248574	0.00245738	0.00243107	0.00240808	0.00238865	0.00237224	0.00235779	0.00234408	0.00232998	0.00231475	0.00229811	0.00228028	0.00226191	0.00224395	0.00222753	0.00221378
-51.697	1.86107e-05	2.69611e-05	3.82199e-05	5.3082e-05	7.23256e-05	9.68144e-05	0.000127507	0.000165466	0.000211873	0.000268024	0.000335312	0.000415169	0.000508961	0.000617822	0.000742446	0.000882829	0.00103803	0.00120594	0.00138325	0.00156542	0.00174699	0.00192195	0.00208426	0.00222845	0.00235015	0.0024465	0.00251643	0.00256063	0.00258144	0.00258247	0.00256816	0.00254326	0.00251233	0.00247923	0.0024469	0.00241708	0.00239042	0.00236662	0.00234476	0.00232364	0.00230212	0.00227941	0.00225517	0.00222961	0.00220336	0.00217738	0.00215284	0.00213094	0.00211283
-50.5657	1.89085e-05	2.73451e-05	3.86812e-05	5.35996e-05	7.28751e-05	9.73897e-05	0.000128154	0.000166333	0.000213261	0.000270444	0.00033952	0.000422166	0.000519955	0.000634125	0.000765323	0.000913298	0.00107665	0.00125262	0.0014371	0.00162475	0.00180936	0.00198438	0.00214354	0.00228148	0.00239429	0.00247988	0.00253806	0.0025705	0.00258038	0.00257196	0.00255003	0.00251934	0.00248414	0.00244776	0.00241238	0.00237904	0.00234778	0.00231793	0.00228847	0.0022584	0.00222701	0.00219405	0.00215975	0.00212476	0.00209006	0.00205677	0.00202612	0.00199925	0.00197725
-49.4343	1.92343e-05	2.77231e-05	3.90863e-05	5.4003e-05	7.32626e-05	9.77926e-05	0.000128693	0.000167266	0.000215035	0.000273729	0.00034521	0.000431345	0.000533798	0.000653754	0.000791607	0.000946644	0.00111679	0.00129851	0.00148684	0.00167569	0.00185835	0.00202811	0.0021789	0.00230599	0.00240637	0.00247899	0.00252477	0.00254625	0.00254723	0.00253221	0.00250582	0.00247232	0.00243519	0.00239686	0.00235867	0.002321	0.00228351	0.0022455	0.00220626	0.00216535	0.00212273	0.00207879	0.00203429	0.00199023	0.0019477	0.00190786	0.00187181	0.0018406	0.00181517
-48.303	1.99446e-05	2.86276e-05	4.02083e-05	5.53802e-05	7.49705e-05	9.99783e-05	0.000131615	0.000171338	0.00022085	0.000282062	0.000356981	0.000447525	0.000555264	0.0006811	0.000824933	0.000985365	0.00115952	0.00134301	0.00153019	0.00171453	0.00188925	0.00204802	0.00218557	0.00229827	0.00238433	0.00244389	0.00247878	0.00249212	0.0024878	0.00246997	0.00244254	0.00240882	0.00237121	0.00233121	0.00228943	0.00224588	0.00220027	0.00215229	0.0021019	0.0020494	0.0019955	0.00194113	0.00188739	0.00183538	0.00178619	0.0017408	0.00170018	0.00166526	0.00163691
-47.1717	2.16202e-05	3.08666e-05	4.31391e-05	5.91659e-05	7.98317e-05	0.000106222	0.000139665	0.000181749	0.000234307	0.000299332	0.000378818	0.00047453	0.000587696	0.00071868	0.000866666	0.00102944	0.0012033	0.00138323	0.00156323	0.00173685	0.00189787	0.00204094	0.00216208	0.00225903	0.00233129	0.00237994	0.00240728	0.00241639	0.00241064	0.0023933	0.00236714	0.0023343	0.00229618	0.00225355	0.00220668	0.00215568	0.00210068	0.00204211	0.00198069	0.00191748	0.00185369	0.0017906	0.00172936	0.00167101	0.00161646	0.00156658	0.00152223	0.00148431	0.00145369
-46.0404	2.49501e-05	3.53489e-05	4.90491e-05	6.68322e-05	8.96536e-05	0.000118686	0.000155349	0.000201305	0.000258407	0.000328563	0.000413542	0.000514697	0.00063266	0.00076704	0.000916186	0.00107709	0.00124547	0.00141606	0.00158305	0.00174072	0.00188398	0.00200891	0.00211304	0.00219542	0.00225648	0.0022977	0.00232123	0.00232952	0.00232491	0.00230949	0.00228487	0.0022522	0.00221221	0.00216537	0.0021121	0.00205294	0.00198872	0.00192058	0.0018499	0.0017782	0.00170692	0.00163734	0.00157053	0.00150737	0.00144867	0.00139526	0.00134805	0.00130799	0.00127602
-44.9091	3.05891e-05	4.29148e-05	5.89985e-05	7.9692e-05	0.000106025	0.000139236	0.000180777	0.000232274	0.00029543	0.000371856	0.00046284	0.000569079	0.00069041	0.000825593	0.000972205	0.00112669	0.00128459	0.00144094	0.00159073	0.00172948	0.00185361	0.00196073	0.00204968	0.00212038	0.0021736	0.00221059	0.00223281	0.00224166	0.0022384	0.00222401	0.00219926	0.00216477	0.00212108	0.00206883	0.00200885	0.00194226	0.00187047	0.00179511	0.00171788	0.00164038	0.00156402	0.00148993	0.00141906	0.00135226	0.00129037	0.00123435	0.00118525	0.00114413	0.00111196
-43.7778	3.90997e-05	5.42982e-05	7.39308e-05	9.89303e-05	0.000130385	0.000169544	0.000217783	0.00027653	0.000347131	0.000430659	0.000527697	0.000638114	0.000760889	0.000894017	0.00103456	0.00117882	0.00132268	0.00146199	0.00159302	0.00171275	0.00181908	0.00191085	0.00198769	0.00204981	0.00209767	0.00213185	0.00215287	0.00216115	0.0021571	0.00214107	0.00211351	0.002075	0.00202628	0.00196836	0.00190251	0.00183025	0.00175326	0.00167328	0.00159195	0.00151074	0.00143089	0.00135344	0.00127938	0.00120968	0.00114543	0.00108781	0.001038	0.000997094	0.000965905
-42.6465	5.10292e-05	7.02464e-05	9.48318e-05	0.00012579	0.00016422	0.000211278	0.000268115	0.000335767	0.000415003	0.000506164	0.000608987	0.000722478	0.000844856	0.000973608	0.00110566	0.00123763	0.00136619	0.00148836	0.00160177	0.00170475	0.00179631	0.00187596	0.00194352	0.00199887	0.00204186	0.00207226	0.00208984	0.00209444	0.0020861	0.00206513	0.00203211	0.0019879	0.00193357	0.00187046	0.00180001	0.0017238	0.00164342	0.0015604	0.00147617	0.00139202	0.00130913	0.00122866	0.00115181	0.00107988	0.00101424	0.000956224	0.000907049	0.000867625	0.000838438
-41.5152	6.70604e-05	9.16866e-05	0.000122892	0.000161712	0.000209165	0.00026618	0.000333507	0.000411601	0.000500492	0.000599672	0.000708018	0.000823777	0.000944646	0.00106794	0.00119083	0.00131062	0.00142501	0.00153221	0.00163102	0.0017207	0.0018008	0.00187092	0.00193054	0.001979	0.00201548	0.00203923	0.00204968	0.00204664	0.00203033	0.00200139	0.00196079	0.00190972	0.00184949	0.00178145	0.00170694	0.00162729	0.00154378	0.00145767	0.00137021	0.00128268	0.00119645	0.00111298	0.00103384	0.000960641	0.000894906	0.000837963	0.000790794	0.000753929	0.000727398
-40.3838	8.81005e-05	0.000119779	0.000159508	0.000208278	0.000266906	0.000335947	0.00041559	0.000505565	0.00060507	0.000712741	0.000826686	0.000944594	0.00106392	0.00118213	0.00129692	0.00140645	0.00150941	0.00160501	0.00169279	0.00177242	0.00184343	0.00190508	0.00195635	0.00199603	0.00202296	0.00203627	0.00203558	0.00202112	0.00199362	0.00195424	0.00190432	0.00184523	0.00177825	0.00170451	0.00162503	0.00154078	0.00145277	0.00136215	0.00127021	0.00117849	0.00108871	0.00100271	0.000922353	0.000849362	0.00078518	0.000730833	0.00068685	0.000653254	0.000629607
-39.2525	0.000115212	0.000155782	0.000206087	0.000266968	0.00033892	0.000421982	0.000515656	0.000618862	0.000729942	0.000846739	0.000966743	0.00108731	0.00120591	0.00132039	0.00142912	0.00153109	0.00162581	0.00171308	0.00179272	0.00186434	0.0019271	0.00197976	0.00202085	0.00204888	0.00206275	0.00206191	0.00204659	0.00201765	0.00197645	0.00192459	0.0018636	0.00179483	0.00171932	0.00163789	0.00155125	0.00146015	0.00136556	0.00126877	0.0011714	0.00107535	0.000982696	0.000895525	0.000815731	0.000744849	0.000683924	0.000633452	0.000593401	0.000563295	0.000542345
-38.1212	0.000149401	0.000200788	0.00026373	0.000338818	0.000426092	0.000524951	0.00063411	0.000751626	0.000875005	0.0010014	0.00112784	0.00125159	0.00137035	0.0014825	0.00158711	0.00168387	0.00177279	0.00185389	0.0019269	0.00199101	0.0020449	0.0020869	0.00211528	0.00212868	0.00212639	0.00210854	0.00207609	0.00203059	0.00197392	0.0019079	0.00183411	0.00175367	0.0016674	0.00157587	0.00147969	0.0013797	0.00127711	0.00117357	0.00107108	0.000971877	0.000878179	0.000791997	0.000714919	0.000647981	0.00059162	0.000545717	0.000509717	0.00048279	0.000463991
-36.9899	0.000191345	0.000255394	0.000332858	0.000423944	0.0005281	0.000643956	0.000769346	0.000901434	0.00103694	0.00117247	0.00130483	0.00143141	0.00155034	0.00166065	0.00176206	0.00185474	0.00193893	0.00201454	0.00208089	0.00213669	0.00218015	0.00220936	0.00222269	0.00221921	0.00219886	0.00216254	0.00211192	0.00204909	0.0019762	0.00189513	0.00180732	0.00171374	0.00161506	0.0015119	0.00140504	0.00129566	0.00118538	0.00107626	0.000970555	0.000870561	0.000778325	0.000695441	0.000622909	0.000561094	0.000509785	0.00046833	0.000435824	0.000411293	0.000393842
-35.8586	0.000241093	0.000319316	0.00041267	0.000520812	0.000642431	0.000775249	0.000916146	0.00106142	0.00120714	0.0013496	0.00148568	0.00161316	0.00173084	0.00183841	0.00193615	0.0020245	0.00210362	0.00217307	0.00223168	0.00227767	0.00230902	0.00232387	0.00232096	0.00229997	0.00226156	0.00220731	0.00213938	0.00206014	0.0019718	0.00187614	0.00177449	0.00166778	0.00155679	0.0014424	0.00132581	0.00120865	0.00109292	0.000980883	0.000874818	0.000776753	0.000688255	0.000610283	0.000543147	0.000486561	0.000439799	0.000401881	0.00037178	0.000348585	0.000331596
-34.7273	0.000297678	0.00039084	0.000500404	0.000625271	0.000763198	0.0009109	0.00106432	0.00121905	0.00137079	0.00151589	0.00165167	0.00177661	0.0018903	0.00199308	0.0020856	0.00216834	0.00224116	0.00230316	0.00235271	0.00238778	0.00240633	0.0024068	0.00238847	0.00235163	0.00229754	0.00222818	0.00214592	0.00205314	0.00195195	0.00184401	0.00173063	0.00161287	0.00149183	0.0013688	0.00124543	0.0011237	0.00100583	0.00089403	0.000790294	0.000696168	0.000612599	0.000539889	0.000477745	0.000425419	0.0003819	0.000346122	0.000317139	0.000294239	0.000276976
-33.596	0.000358616	0.000466175	0.00059057	0.000729755	0.000880452	0.00103841	0.00119883	0.00135693	0.00150852	0.00165043	0.0017808	0.00189904	0.00200551	0.00210108	0.00218655	0.0022622	0.00232752	0.00238116	0.00242123	0.00244564	0.00245258	0.00244091	0.0024104	0.00236179	0.00229662	0.00221699	0.00212519	0.00202344	0.00191366	0.00179748	0.00167627	0.00155136	0.00142421	0.00129652	0.00117025	0.00104759	0.000930694	0.000821545	0.0007217	0.000632165	0.00055332	0.000484963	0.000426424	0.00037674	0.000334862	0.000299825	0.000270885	0.000247567	0.000229642
-32.4646	0.00041949	0.000539076	0.000674755	0.000823453	0.000980934	0.00114223	0.00130221	0.00145626	0.00160076	0.00173349	0.00185363	0.00196151	0.00205818	0.00214478	0.00222203	0.00228989	0.00234748	0.00239316	0.00242497	0.00244093	0.00243955	0.00242005	0.0023825	0.00232781	0.00225752	0.00217357	0.00207799	0.00197275	0.00185961	0.00174017	0.00161595	0.00148853	0.00135967	0.00123135	0.00110571	0.000984916	0.000870973	0.00076553	0.000669735	0.00058416	0.00050881	0.000443213	0.000386569	0.00033793	0.000296371	0.00026113	0.00023168	0.000207735	0.000189188
-31.3333	0.000474023	0.00060129	0.000742631	0.000894074	0.00105073	0.00120738	0.00135914	0.00150206	0.00163356	0.00175255	0.00185929	0.00195488	0.00204074	0.00211804	0.00218725	0.00224799	0.00229908	0.00233876	0.0023651	0.00237635	0.00237122	0.00234916	0.00231031	0.00225551	0.00218607	0.00210361	0.00200983	0.00190641	0.00179496	0.00167703	0.00155426	0.0014284	0.00130144	0.0011755	0.00105277	0.000935333	0.000825002	0.000723156	0.000630656	0.000547828	0.000474519	0.000410207	0.000354155	0.00030556	0.000263697	0.000228003	0.000198111	0.000173827	0.000155049
-30.202	0.000515066	0.00064417	0.000784332	0.000931034	0.00107923	0.00122402	0.00136127	0.00148811	0.00160317	0.0017065	0.00179915	0.00188269	0.00195861	0.00202786	0.00209059	0.00214609	0.00219298	0.00222948	0.00225377	0.00226425	0.0022598	0.0022399	0.00220461	0.00215454	0.00209067	0.00201423	0.00192656	0.00182901	0.00172301	0.00161006	0.00149185	0.00137027	0.00124743	0.00112555	0.00100682	0.000893246	0.00078648	0.000687736	0.000597733	0.00051672	0.000444555	0.000380811	0.000324907	0.000276235	0.000234248	0.000198525	0.000168773	0.000144788	0.000126386
-29.0707	0.000536422	0.000661115	0.000793452	0.000928856	0.00106267	0.00119077	0.00131012	0.00141907	0.00151735	0.00160583	0.00168603	0.00175959	0.00182778	0.00189119	0.00194959	0.00200201	0.00204697	0.00208274	0.00210762	0.00212016	0.00211933	0.00210458	0.0020758	0.00203332	0.00197773	0.00190984	0.00183058	0.00174102	0.00164239	0.00153615	0.00142406	0.00130813	0.00119056	0.00107363	0.000959515	0.000850123	0.000747008	0.000651287	0.000563643	0.000484359	0.000413396	0.000350483	0.000295217	0.000247157	0.000205883	0.000171039	0.000142324	0.000119455	0.000102114
-27.9394	0.00053483	0.000649785	0.000769262	0.000889101	0.00100543	0.00111518	0.00121646	0.00130867	0.00139233	0.00146872	0.0015394	0.00160576	0.00166865	0.00172822	0.00178391	0.00183457	0.00187874	0.00191481	0.00194127	0.00195684	0.00196056	0.00195183	0.00193035	0.0018961	0.00184929	0.00179031	0.00171973	0.0016384	0.00154745	0.00144838	0.00134302	0.0012335	0.00112207	0.00101098	0.000902328	0.000797904	0.000699159	0.000607162	0.000522617	0.000445896	0.000377097	0.000316107	0.000262675	0.000216474	0.000177146	0.000144335	0.000117676	9.67718e-05	8.11549e-05
-26.8081	0.000511117	0.000612914	0.00071692	0.000819709	0.000918374	0.0010109	0.00109635	0.00117482	0.00124719	0.00131474	0.00137875	0.00144011	0.0014992	0.00155575	0.00160897	0.00165773	0.00170067	0.00173646	0.00176383	0.00178169	0.00178915	0.00178552	0.00177027	0.00174306	0.00170374	0.00165238	0.00158937	0.00151544	0.00143179	0.00133997	0.00124191	0.00113974	0.00103564	0.000931702	0.000829842	0.000731704	0.000638639	0.000551701	0.000471647	0.000398961	0.00033387	0.00027639	0.000226365	0.000183524	0.000147511	0.000117921	9.42928e-05	7.61058e-05	6.27597e-05
-25.6768	0.000469822	0.000557225	0.000645509	0.000732092	0.000814984	0.000893009	0.000965851	0.00103392	0.00109805	0.00115923	0.00121821	0.00127539	0.00133067	0.00138355	0.00143322	0.00147867	0.00151886	0.00155277	0.0015794	0.00159782	0.00160716	0.00160659	0.00159538	0.00157295	0.00153893	0.00149329	0.0014364	0.00136909	0.0012926	0.00120856	0.00111881	0.00102531	0.000930011	0.00083474	0.000741177	0.000650813	0.000564943	0.000484639	0.000410739	0.000343819	0.000284201	0.000231963	0.000186982	0.000148975	0.000117539	9.21852e-05	7.23519e-05	5.74096e-05	4.66663e-05
-24.5455	0.000417512	0.000491037	0.00056496	0.000637468	0.000707289	0.00077379	0.000836927	0.000897078	0.000954798	0.00101058	0.00106468	0.00111706	0.00116736	0.00121504	0.00125944	0.00129985	0.00133557	0.00136586	0.00138993	0.00140694	0.00141597	0.0014161	0.00140648	0.00138648	0.00135577	0.00131439	0.00126286	0.00120209	0.00113331	0.001058	0.000977768	0.00089423	0.000808985	0.000723581	0.000639504	0.000558162	0.000480845	0.000408676	0.000342546	0.000283077	0.000230601	0.000185182	0.00014665	0.000114653	8.87081e-05	6.82372e-05	5.2595e-05	4.10885e-05	3.29965e-05
-23.4141	0.000360697	0.000421826	0.000483394	0.000544187	0.000603399	0.000660653	0.000715911	0.000769321	0.000821047	0.000871138	0.00091947	0.000965758	0.00100962	0.00105064	0.00108842	0.00112257	0.00115263	0.00117805	0.00119815	0.00121207	0.00121891	0.00121776	0.00120787	0.00118877	0.00116032	0.00112277	0.00107673	0.00102305	0.000962775	0.000897062	0.000827107	0.000754155	0.000679501	0.000604504	0.000530569	0.000459097	0.000391405	0.000328627	0.000271639	0.000221005	0.000176972	0.0001395	0.000108312	8.29593e-05	6.28747e-05	4.74172e-05	3.59075e-05	2.76547e-05	2.19807e-05
-22.2828	0.000304347	0.000354791	0.000405921	0.000456915	0.000507218	0.000556506	0.000604606	0.000651391	0.000696692	0.000740267	0.000781811	0.00082101	0.000857596	0.000891358	0.000922121	0.000949673	0.00097369	0.000993675	0.00100896	0.00101875	0.00102225	0.00101876	0.00100781	0.000989212	0.000963065	0.00092972	0.000889698	0.000843629	0.000792197	0.000736147	0.000676317	0.000613684	0.000549397	0.000484769	0.000421215	0.000360147	0.00030285	0.000250377	0.000203463	0.000162505	0.000127577	9.84822e-05	7.48203e-05	5.60555e-05	4.15738e-05	3.07281e-05	2.28717e-05	1.73844e-05	1.36935e-05
-21.1515	0.000251463	0.000292741	0.000334923	0.000377421	0.000419781	0.000461644	0.000502689	0.000542592	0.000581003	0.000617572	0.000651992	0.000684037	0.000713573	0.000740524	0.0007648	0.00078622	0.000804451	0.000818998	0.000829261	0.000834618	0.000834541	0.000828678	0.000816892	0.000799245	0.000775936	0.000747229	0.000713403	0.000674738	0.000631558	0.000584309	0.000533642	0.000480463	0.000425933	0.000371398	0.000318274	0.0002679	0.000221412	0.000179641	0.000143075	0.000111869	8.58901e-05	6.47908e-05	4.80795e-05	3.51869e-05	2.55159e-05	1.84794e-05	1.35251e-05	1.01539e-05	7.9314e-06
-20.0202	0.000203488	0.000236826	0.000271163	0.000306046	0.000341066	0.000375834	0.000409959	0.000443048	0.000474723	0.000504663	0.000532626	0.000558464	0.000582086	0.000603403	0.000622263	0.000638405	0.000651456	0.00066098	0.000666553	0.00066785	0.000664702	0.000657104	0.000645165	0.000629038	0.000608839	0.000584608	0.000556327	0.000523993	0.000487731	0.000447902	0.000405172	0.000360518	0.000315159	0.000270434	0.000227646	0.000187922	0.000152111	0.000120731	9.39729e-05	7.1748e-05	5.3754e-05	3.95499e-05	2.86228e-05	2.04392e-05	1.44824e-05	1.0276e-05	7.39802e-06	5.48824e-06	4.25115e-06
-18.8889	0.000161017	0.00018746	0.000214895	0.000242967	0.000271326	0.000299613	0.000327462	0.000354522	0.00038047	0.00040504	0.000428019	0.000449229	0.000468486	0.000485563	0.000500165	0.000511947	0.000520561	0.000525727	0.000527301	0.000525298	0.000519874	0.000511252	0.000499626	0.000485081	0.000467555	0.000446868	0.000422816	0.000395306	0.000364475	0.00033078	0.000295004	0.0002582	0.000221565	0.00018629	0.000153422	0.000123756	9.7785e-05	7.57012e-05	5.7435e-05	4.27215e-05	3.11707e-05	2.23315e-05	1.57404e-05	1.09566e-05	7.58156e-06	5.26979e-06	3.73236e-06	2.73613e-06	2.1004e-06
-17.7576	0.000124373	0.000144962	0.000166519	0.000188799	0.000211547	0.000234494	0.000257364	0.00027988	0.000301768	0.000322754	0.000342549	0.000360828	0.000377216	0.000391296	0.000402648	0.000410908	0.000415846	0.000417415	0.000415763	0.000411191	0.00040406	0.000394679	0.000383208	0.000369615	0.000353706	0.000335218	0.000313954	0.000289914	0.000263387	0.000234973	0.000205532	0.000176078	0.000147637	0.000121117	9.72144e-05	7.63578e-05	5.87106e-05	4.42067e-05	3.26099e-05	2.35778e-05	1.67205e-05	1.16447e-05	7.98303e-06	5.41122e-06	3.65431e-06	2.48749e-06	1.73291e-06	1.25479e-06	9.53532e-07
-16.6263	9.38657e-05	0.000109771	0.000126699	0.000144535	0.000163146	0.000182377	0.000202039	0.000221894	0.000241644	0.000260915	0.000279243	0.000296082	0.000310838	0.000322931	0.000331874	0.00033736	0.000339323	0.000337945	0.000333609	0.0003268	0.000317977	0.00030746	0.000295375	0.000281653	0.00026611	0.000248568	0.00022898	0.000207523	0.000184635	0.000160979	0.000137363	0.000114614	9.34754e-05	7.45101e-05	5.80614e-05	4.42481e-05	3.29959e-05	2.40892e-05	1.72274e-05	1.20759e-05	8.30396e-06	5.6101e-06	3.73419e-06	2.46142e-06	1.6206e-06	1.07951e-06	7.3921e-07	5.28165e-07	3.96705e-07
-15.4949	6.97958e-05	8.23417e-05	9.6104e-05	0.000111101	0.000127321	0.000144698	0.000163082	0.000182208	0.000201672	0.000220922	0.000239267	0.000255924	0.000270097	0.000281079	0.000288358	0.000291703	0.000291192	0.000287182	0.00028022	0.000270911	0.000259795	0.000247249	0.000233461	0.000218461	0.000202215	0.000184726	0.000166129	0.000146736	0.000127031	0.000107609	8.90943e-05	7.20461e-05	5.68871e-05	4.38633e-05	3.30401e-05	2.43269e-05	1.75202e-05	1.23514e-05	8.52974e-06	5.77489e-06	3.83718e-06	2.50684e-06	1.61554e-06	1.03307e-06	6.61819e-07	4.30692e-07	2.89445e-07	2.03723e-07	1.50953e-07
-14.3636	5.23053e-05	6.28949e-05	7.50418e-05	8.88825e-05	0.000104497	0.000121863	0.000140817	0.000161005	0.000181864	0.000202622	0.00022234	0.000239989	0.000254573	0.000265255	0.000271481	0.000273055	0.000270156	0.000263281	0.000253131	0.000240472	0.000226006	0.000210284	0.000193685	0.000176444	0.000158732	0.000140725	0.000122673	0.000104913	8.78513e-05	7.19135e-05	5.74788e-05	4.4826e-05	3.41005e-05	2.53076e-05	1.83316e-05	1.29693e-05	8.96975e-06	6.0703e-06	4.02393e-06	2.61571e-06	1.6698e-06	1.04918e-06	6.51395e-07	4.02287e-07	2.49778e-07	1.58261e-07	1.04069e-07	7.1958e-08	5.24754e-08
-13.2323	4.12185e-05	5.12066e-05	6.32187e-05	7.74876e-05	9.41549e-05	0.000113212	0.00013444	0.000157363	0.000181221	0.000204986	0.000227428	0.000247227	0.000263127	0.000274104	0.000279506	0.000279144	0.000273303	0.000262665	0.00024818	0.000230898	0.000211817	0.000191783	0.000171442	0.000151258	0.000131568	0.000112644	9.47411e-05	7.81158e-05	6.30168e-05	4.96541e-05	3.81646e-05	2.85881e-05	2.0861e-05	1.48288e-05	1.02722e-05	6.93963e-06	4.57682e-06	2.95045e-06	1.86177e-06	1.15184e-06	7.00139e-07	4.19356e-07	2.48675e-07	1.47118e-07	8.78704e-08	5.38466e-08	3.4449e-08	2.32933e-08	1.66646e-08
-12.101	3.59744e-05	4.65629e-05	5.97522e-05	7.58622e-05	9.50859e-05	0.000117411	0.000142545	0.000169846	0.000198302	0.000226547	0.00025296	0.000275822	0.000293526	0.000304795	0.00030887	0.00030562	0.00029554	0.000279652	0.000259315	0.000236013	0.000211151	0.000185918	0.000161223	0.000137699	0.000115759	9.5666e-05	7.75875e-05	6.16326e-05	4.78577e-05	3.62596e-05	2.67644e-05	1.92242e-05	1.34269e-05	9.11616e-06	6.01759e-06	3.86419e-06	2.4163e-06	1.47332e-06	8.77517e-07	5.11651e-07	2.92866e-07	1.65207e-07	9.23811e-08	5.16736e-08	2.93076e-08	1.71605e-08	1.05703e-08	6.9341e-09	4.84299e-09
-10.9697	3.56994e-05	4.7902e-05	6.3403e-05	8.26173e-05	0.000105789	0.000132887	0.000163493	0.000196724	0.000231191	0.000265049	0.000296142	0.000322237	0.000341315	0.000351874	0.000353154	0.000345252	0.000329085	0.000306212	0.000278564	0.00024815	0.000216805	0.000186019	0.000156872	0.00013006	0.000105965	8.47516e-05	6.64376e-05	5.09503e-05	3.81489e-05	2.7835e-05	1.97576e-05	1.36241e-05	9.11726e-06	5.91746e-06	3.72415e-06	2.27319e-06	1.34663e-06	7.75096e-07	4.34184e-07	2.37244e-07	1.2685e-07	6.66691e-08	3.4679e-08	1.80427e-08	9.53911e-09	5.23481e-09	3.04953e-09	1.91395e-09	1.29406e-09
-9.83838	3.93769e-05	5.4042e-05	7.28433e-05	9.62958e-05	0.000124675	0.000157869	0.000195234	0.000235489	0.000276699	0.000316377	0.000351716	0.000379939	0.000398697	0.000406432	0.000402631	0.000387887	0.000363772	0.000332545	0.000296776	0.000258978	0.000221319	0.000185459	0.000152512	0.000123109	9.75048e-05	7.56959e-05	5.75142e-05	4.26918e-05	3.08986e-05	2.17634e-05	1.4892e-05	9.88479e-06	6.35696e-06	3.95749e-06	2.38366e-06	1.38882e-06	7.82897e-07	4.27255e-07	2.25979e-07	1.16039e-07	5.8003e-08	2.83397e-08	1.36242e-08	6.51467e-09	3.15236e-09	1.58275e-09	8.49182e-10	4.98159e-10	3.21126e-10
-8.70707	4.60063e-05	6.38302e-05	8.67484e-05	0.000115345	0.000149851	0.000189946	0.00023459	0.000281922	0.000329301	0.000373505	0.000411098	0.000438904	0.000454499	0.000456595	0.000445249	0.000421812	0.000388667	0.000348801	0.000305341	0.00026114	0.000218507	0.00017908	0.000143851	0.000113268	8.73799e-05	6.59745e-05	4.86812e-05	3.50438e-05	2.45654e-05	1.67381e-05	1.1067e-05	7.09006e-06	4.3957e-06	2.63473e-06	1.52565e-06	8.53075e-07	4.60516e-07	2.40035e-07	1.20859e-07	5.88385e-08	2.7742e-08	1.27035e-08	5.67742e-09	2.49803e-09	1.09889e-09	4.95816e-10	2.3794e-10	1.26153e-10	7.54849e-11
-7.57576	5.46417e-05	7.61013e-05	0.00010363	0.000137786	0.000178612	0.000225405	0.000276543	0.000329446	0.000380718	0.000426486	0.000462908	0.000486752	0.000495911	0.00048975	0.000469174	0.000436434	0.0003947	0.00034753	0.000298363	0.000250127	0.000205017	0.000164452	0.000129154	9.93039e-05	7.47056e-05	5.49284e-05	3.9416e-05	2.75591e-05	1.87422e-05	1.23768e-05	7.92411e-06	4.91176e-06	2.94407e-06	1.70471e-06	9.52791e-07	5.13718e-07	2.67086e-07	1.3387e-07	6.46878e-08	3.01438e-08	1.35557e-08	5.89149e-09	2.48149e-09	1.01842e-09	4.11581e-10	1.67121e-10	7.06276e-11	3.26911e-11	1.74346e-11
-6.44444	6.4292e-05	8.9483e-05	0.000121539	0.000160842	0.000207068	0.000258961	0.000314211	0.000369519	0.000420879	0.000464066	0.000495245	0.000511584	0.000511713	0.000495934	0.000466117	0.000425329	0.000377295	0.000325822	0.000274313	0.000225453	0.000181086	0.000142247	0.000109307	8.21465e-05	6.03333e-05	4.3258e-05	3.02347e-05	2.05682e-05	1.3597e-05	8.7211e-06	5.41944e-06	3.25861e-06	1.89373e-06	1.06266e-06	5.75322e-07	3.00322e-07	1.51077e-07	7.32108e-08	3.41674e-08	1.53559e-08	6.647e-09	2.77264e-09	1.11585e-09	4.34415e-10	1.64528e-10	6.13521e-11	2.30986e-11	9.2139e-12	4.19636e-12
-5.31313	7.37791e-05	0.000102227	0.000137924	0.000180907	0.00023034	0.000284339	0.000339951	0.000393355	0.000440289	0.000476631	0.000499049	0.00050554	0.000495751	0.000470995	0.000433969	0.000388258	0.000337743	0.000286067	0.000236242	0.000190447	0.000150007	0.000115503	8.6946e-05	6.39589e-05	4.59398e-05	3.21817e-05	2.19563e-05	1.45676e-05	9.38519e-06	5.86265e-06	3.54619e-06	2.07456e-06	1.17255e-06	6.39702e-07	3.36612e-07	1.70727e-07	8.34162e-08	3.92446e-08	1.77718e-08	7.74446e-09	3.24711e-09	1.30998e-09	5.08685e-10	1.9032e-10	6.8774e-11	2.41406e-11	8.34386e-12	2.93282e-12	1.12484e-12
-4.18182	8.17048e-05	0.000112267	0.000149868	0.000194079	0.00024351	0.000295726	0.000347362	0.000394448	0.000432935	0.000459301	0.000471125	0.000467479	0.000449056	0.000417993	0.000377458	0.000331106	0.000282532	0.000234843	0.000190394	0.000150716	0.000116577	8.8135e-05	6.51185e-05	4.69927e-05	3.3091e-05	2.27094e-05	1.51672e-05	9.84399e-06	6.19961e-06	3.78343e-06	2.23452e-06	1.27575e-06	7.03387e-07	3.74189e-07	1.91923e-07	9.48465e-08	4.51366e-08	2.06749e-08	9.1115e-09	3.86208e-09	1.57407e-09	6.16772e-10	2.32332e-10	8.41561e-11	2.93369e-11	9.86468e-12	3.21907e-12	1.03665e-12	3.45054e-13
-3.05051	8.66191e-05	0.000117576	0.000154724	0.000197151	0.000243011	0.000289556	0.000333373	0.000370792	0.000398429	0.000413721	0.000415349	0.00040344	0.000379495	0.000346086	0.000306387	0.000263679	0.000220916	0.000180437	0.000143845	0.00011203	8.52856e-05	6.3467e-05	4.61514e-05	3.2767e-05	2.26886e-05	1.53005e-05	1.00341e-05	6.38958e-06	3.94504e-06	2.35844e-06	1.3635e-06	7.61491e-07	4.10429e-07	2.13309e-07	1.06823e-07	5.15146e-08	2.39097e-08	1.06757e-08	4.58373e-09	1.8919e-09	7.50423e-10	2.85985e-10	1.04699e-10	3.68198e-11	1.24407e-11	4.04176e-12	1.26562e-12	3.84867e-13	1.16445e-13
-1.91919	8.73559e-05	0.000116714	0.000150905	0.000188642	0.000227848	0.000265796	0.000299415	0.000325718	0.000342271	0.000347593	0.000341389	0.000324568	0.000299036	0.000267344	0.000232258	0.000196374	0.00016183	0.000130161	0.000102288	7.85953e-05	5.90611e-05	4.3394e-05	3.11506e-05	2.18236e-05	1.49005e-05	9.89949e-06	6.38939e-06	3.99998e-06	2.4253e-06	1.42232e-06	8.05818e-07	4.40584e-07	2.32263e-07	1.17965e-07	5.76846e-08	2.71426e-08	1.22833e-08	5.34405e-09	2.23441e-09	8.97549e-10	3.46294e-10	1.283e-10	4.56378e-11	1.55844e-11	5.10873e-12	1.60799e-12	4.86392e-13	1.4184e-13	4.03306e-14
-0.787879	8.33908e-05	0.000109305	0.000138454	0.000169379	0.000200053	0.00022809	0.00025106	0.000266861	0.000274059	0.000272123	0.000261489	0.000243447	0.000219889	0.000192976	0.000164817	0.000137214	0.000111518	8.85884e-05	6.88437e-05	5.2355e-05	3.89559e-05	2.83396e-05	2.01331e-05	1.39466e-05	9.40451e-06	6.16239e-06	3.91709e-06	2.41148e-06	1.43576e-06	8.25669e-07	4.58113e-07	2.45003e-07	1.26198e-07	6.25639e-08	2.98354e-08	1.36794e-08	6.02772e-09	2.55175e-09	1.03752e-09	4.05055e-10	1.51812e-10	5.4612e-11	1.88538e-11	6.24577e-12	1.98526e-12	6.05486e-13	1.77247e-13	4.98663e-14	1.35511e-14
0.343434	7.50493e-05	9.62278e-05	0.000119119	0.000142319	0.000164101	0.000182634	0.00019625	0.000203717	0.000204435	0.000198524	0.000186775	0.000170484	0.000151215	0.000130557	0.000109915	9.03786e-05	7.26812e-05	5.72177e-05	4.41123e-05	3.32977e-05	2.4589e-05	1.77407e-05	1.24847e-05	8.5538e-06	5.6948e-06	3.67734e-06	2.29924e-06	1.38985e-06	8.11159e-07	4.5657e-07	2.47603e-07	1.29271e-07	6.49317e-08	3.13602e-08	1.45568e-08	6.49157e-09	2.78031e-09	1.14335e-09	4.51343e-10	1.71e-10	6.21694e-11	2.16865e-11	7.25743e-12	2.3298e-12	7.17404e-13	2.11889e-13	6.00335e-14	1.63248e-14	4.26999e-15
1.47475	6.34611e-05	7.93998e-05	9.58595e-05	0.000111673	0.000125556	0.000136288	0.000142909	0.000144872	0.000142126	0.000135106	0.000124632	0.000111757	9.75904e-05	8.3144e-05	6.92313e-05	5.64218e-05	4.50489e-05	3.52504e-05	2.70237e-05	2.0277e-05	1.48692e-05	1.06362e-05	7.40641e-06	5.01023e-06	3.28612e-06	2.08598e-06	1.27955e-06	7.57423e-07	4.32181e-07	2.37481e-07	1.25572e-07	6.38524e-08	3.12073e-08	1.46536e-08	6.60822e-09	2.86125e-09	1.18919e-09	4.74334e-10	1.81545e-10	6.66635e-11	2.34827e-11	7.9345e-12	2.57139e-12	7.99214e-13	2.38221e-13	6.80936e-14	1.86659e-14	4.90794e-15	1.23901e-15
2.60606	5.02677e-05	6.12487e-05	7.20065e-05	8.16996e-05	8.95006e-05	9.47244e-05	9.69381e-05	9.60274e-05	9.22025e-05	8.59458e-05	7.79152e-05	6.88303e-05	5.93679e-05	5.00874e-05	4.13951e-05	3.35439e-05	2.66579e-05	2.07666e-05	1.58385e-05	1.18064e-05	8.58371e-06	6.07323e-06	4.17254e-06	2.77799e-06	1.78904e-06	1.11272e-06	6.67495e-07	3.85772e-07	2.14605e-07	1.1483e-07	5.90634e-08	2.9189e-08	1.38544e-08	6.31371e-09	2.76185e-09	1.15942e-09	4.67012e-10	1.8047e-10	6.68989e-11	2.37862e-11	8.1113e-12	2.65267e-12	8.31913e-13	2.50181e-13	7.21431e-14	1.99474e-14	5.28847e-15	1.34449e-15	3.27908e-16
3.73737	3.71937e-05	4.40696e-05	5.0399e-05	5.56588e-05	5.93986e-05	6.13121e-05	6.12845e-05	5.94029e-05	5.59306e-05	5.12514e-05	4.58002e-05	3.9997e-05	3.41975e-05	2.86679e-05	2.35825e-05	1.90371e-05	1.50698e-05	1.1681e-05	8.84829e-06	6.53513e-06	4.69502e-06	3.27355e-06	2.21051e-06	1.443e-06	9.09211e-07	5.52242e-07	3.22998e-07	1.81762e-07	9.83426e-08	5.11298e-08	2.55334e-08	1.22431e-08	5.63507e-09	2.48904e-09	1.05489e-09	4.28906e-10	1.67279e-10	6.25753e-11	2.24496e-11	7.72379e-12	2.54825e-12	8.06164e-13	2.44544e-13	7.1126e-14	1.98346e-14	5.30319e-15	1.35944e-15	3.34126e-16	7.8752e-17
4.86869	2.56381e-05	2.95146e-05	3.28188e-05	3.52763e-05	3.66903e-05	3.6972e-05	3.61502e-05	3.43593e-05	3.18092e-05	2.87455e-05	2.54106e-05	2.2014e-05	1.87162e-05	1.56265e-05	1.28101e-05	1.03004e-05	8.10994e-06	6.23854e-06	4.67715e-06	3.40906e-06	2.41007e-06	1.64913e-06	1.09025e-06	6.95326e-07	4.2727e-07	2.52715e-07	1.43756e-07	7.8597e-08	4.12812e-08	2.08203e-08	1.00803e-08	4.68378e-09	2.0882e-09	8.93153e-10	3.66439e-10	1.44197e-10	5.44184e-11	1.96945e-11	6.8348e-12	2.27441e-12	7.25699e-13	2.22011e-13	6.51193e-14	1.83127e-14	4.93738e-15	1.27624e-15	3.1627e-16	7.51407e-17	1.71166e-17
6	1.64228e-05	1.83639e-05	1.98574e-05	2.07874e-05	2.10954e-05	2.07873e-05	1.9928e-05	1.86256e-05	1.70103e-05	1.52126e-05	1.3347e-05	1.15028e-05	9.74227e-06	8.10526e-06	6.61546e-06	5.28657e-06	4.12623e-06	3.13736e-06	2.31788e-06	1.65999e-06	1.15001e-06	7.69336e-07	4.9626e-07	3.08295e-07	1.84279e-07	1.05903e-07	5.84791e-08	3.10137e-08	1.57908e-08	7.71662e-09	3.61843e-09	1.62782e-09	7.02456e-10	2.90744e-10	1.15409e-10	4.39316e-11	1.60358e-11	5.61259e-12	1.88354e-12	6.06055e-13	1.86966e-13	5.52989e-14	1.56807e-14	4.26288e-15	1.11102e-15	2.77601e-16	6.64957e-17	1.52701e-17	3.36184e-18
[truncated: 51 more columns]

## Sheet: Fig3c_MFF_FFM_Hbond_enengy
-106	1.56131e-191	5.41484e-187	1.60339e-182	4.0537e-178	8.75022e-174	1.61266e-169	2.5376e-165	3.40927e-161	3.9107e-157	3.83006e-153	3.20267e-149	2.28652e-145	1.39378e-141	7.2539e-138	3.22333e-134	1.22291e-130	3.96132e-127	1.09558e-123	2.58703e-120	5.21575e-117	8.97819e-114	1.31952e-110	1.65578e-107	1.77396e-104	1.62272e-101	1.26735e-98	8.45101e-96	4.81145e-93	2.33884e-90	9.70692e-88	3.43969e-85	1.04067e-82	2.68821e-80	5.92885e-78	1.11644e-75	1.79496e-73	2.46394e-71	2.88777e-69	2.8897e-67	2.46887e-65	1.80095e-63	1.12166e-61	5.96453e-60	2.708e-58	1.04973e-56	3.47426e-55	9.81759e-54	2.36866e-52	4.87931e-51
-104.869	2.22779e-184	6.4963e-180	1.61739e-175	3.43811e-171	6.23995e-167	9.6694e-163	1.2793e-158	1.44512e-154	1.39378e-150	1.14772e-146	8.06934e-143	4.8439e-139	2.48261e-135	1.08637e-131	4.05888e-128	1.29476e-124	3.52638e-121	8.20022e-118	1.62809e-114	2.75987e-111	3.99442e-108	4.93602e-105	5.20782e-102	4.69128e-99	3.60814e-96	2.36937e-93	1.32843e-90	6.35915e-88	2.59907e-85	9.06968e-83	2.70224e-80	6.87403e-78	1.49299e-75	2.76858e-73	4.38343e-71	5.92554e-69	6.83909e-67	6.73947e-65	5.67034e-63	4.07333e-61	2.49831e-59	1.30827e-57	5.84936e-56	2.23293e-54	7.27775e-53	2.02524e-51	4.81185e-50	9.76123e-49	1.69065e-47
-103.737	2.22651e-177	5.45896e-173	1.14275e-168	2.04245e-164	3.11679e-160	4.06087e-156	4.51739e-152	4.29055e-148	3.47932e-144	2.40898e-140	1.42406e-136	7.18751e-133	3.09732e-129	1.13959e-125	3.5799e-122	9.60171e-119	2.19878e-115	4.29905e-112	7.17662e-109	1.02288e-105	1.24475e-102	1.2933e-99	1.14729e-96	8.68965e-94	5.61938e-91	3.10264e-88	1.46261e-85	5.88689e-83	2.02301e-80	5.93563e-78	1.48693e-75	3.18034e-73	5.8078e-71	9.05538e-69	1.20547e-66	1.37014e-64	1.32963e-62	1.10167e-60	7.79343e-59	4.7072e-57	2.42747e-55	1.06881e-53	4.01795e-52	1.28963e-50	3.53412e-49	8.26902e-48	1.6519e-46	2.81754e-45	4.10311e-44
-102.606	1.55861e-170	3.21305e-166	5.65528e-162	8.4986e-158	1.09043e-153	1.19455e-149	1.11729e-145	8.92245e-142	6.08359e-138	3.54154e-134	1.76027e-130	7.47009e-127	2.70662e-123	8.37308e-120	2.21157e-116	4.98737e-113	9.60283e-110	1.57864e-106	2.21577e-103	2.65535e-100	2.71691e-97	2.37348e-94	1.77033e-91	1.1274e-88	6.12994e-86	2.84573e-83	1.12794e-80	3.81712e-78	1.10291e-75	2.72085e-73	5.73091e-71	1.03062e-68	1.58246e-66	2.07453e-64	2.32202e-62	2.21905e-60	1.81061e-58	1.26137e-56	7.50261e-55	3.81013e-53	1.65206e-51	6.11598e-50	1.93314e-48	5.21696e-47	1.20207e-45	2.3648e-44	3.97209e-43	5.69638e-42	6.97486e-41
-101.475	7.64215e-164	1.32461e-159	1.96029e-155	2.47689e-151	2.67208e-147	2.46122e-143	1.93556e-139	1.29963e-135	7.45056e-132	3.64682e-128	1.52404e-124	5.43796e-121	1.65665e-117	4.30908e-114	9.56958e-111	1.8145e-107	2.93751e-104	4.0603e-101	4.79173e-98	4.82819e-95	4.15367e-92	3.05096e-89	1.91336e-86	1.02451e-83	4.68369e-81	1.82818e-78	6.09265e-76	1.7336e-73	4.21163e-71	8.73587e-69	1.5471e-66	2.33932e-64	3.02006e-62	3.32888e-60	3.13283e-58	2.51729e-56	1.72697e-54	1.01157e-52	5.05894e-51	2.16014e-49	7.87517e-48	2.45129e-46	6.51458e-45	1.4782e-43	2.86378e-42	4.73696e-41	6.68987e-40	8.06662e-39	8.30467e-38
-100.343	2.62456e-157	3.82494e-153	4.75936e-149	5.05626e-145	4.58635e-141	3.5519e-137	2.34861e-133	1.32592e-129	6.39118e-126	2.63028e-122	9.24225e-119	2.77275e-115	7.10232e-112	1.55327e-108	2.90034e-105	4.6239e-102	6.29396e-99	7.31469e-96	7.25813e-93	6.14908e-90	4.44787e-87	2.74695e-84	1.44845e-81	6.52103e-79	2.5066e-76	8.22638e-74	2.3051e-71	5.51477e-69	1.12647e-66	1.96459e-64	2.92536e-62	3.71914e-60	4.03704e-58	3.74144e-56	2.96055e-54	2.00015e-52	1.15374e-50	5.68213e-49	2.3893e-47	8.578e-46	2.62941e-44	6.88157e-43	1.5377e-41	2.93369e-40	4.77874e-39	6.64612e-38	7.89187e-37	8.00107e-36	6.92584e-35
-99.2121	6.31337e-151	7.73612e-147	8.09359e-143	7.22963e-139	5.51375e-135	3.59034e-131	1.99609e-127	9.47502e-124	3.84006e-120	1.32878e-116	3.92574e-113	9.90259e-110	2.13271e-106	3.92168e-103	6.157e-100	8.25319e-97	9.44565e-94	9.22992e-91	7.70053e-88	5.48529e-85	3.33607e-82	1.73232e-79	7.68027e-77	2.90725e-74	9.39601e-72	2.59276e-69	6.10853e-67	1.22876e-64	2.11036e-62	3.09457e-60	3.87438e-58	4.14152e-56	3.77984e-54	2.9454e-52	1.95962e-50	1.11315e-48	5.39877e-47	2.23559e-45	7.90396e-44	2.38591e-42	6.14923e-41	1.35314e-39	2.54228e-38	4.07811e-37	5.58537e-36	6.53131e-35	6.52088e-34	5.55863e-33	4.04563e-32
-98.0808	1.06373e-144	1.09594e-140	9.64046e-137	7.24046e-133	4.64292e-129	2.54199e-125	1.18826e-121	4.74249e-118	1.61606e-114	4.70181e-111	1.16796e-107	2.47714e-104	4.48568e-101	6.93525e-98	9.15488e-95	1.03181e-91	9.92895e-89	8.15762e-86	5.72242e-83	3.42731e-80	1.7526e-77	7.65189e-75	2.85241e-72	9.07843e-70	2.46699e-67	5.72373e-65	1.13383e-62	1.91767e-60	2.7692e-58	3.41424e-56	3.59409e-54	3.23028e-52	2.47884e-50	1.6241e-48	9.08518e-47	4.33922e-45	1.76948e-43	6.16078e-42	1.8314e-40	4.64822e-39	1.00727e-37	1.86365e-36	2.944e-35	3.9707e-34	4.5725e-33	4.49569e-32	3.77395e-31	2.7049e-30	1.65525e-29
-96.9495	1.25534e-138	1.08746e-134	8.04299e-131	5.07902e-127	2.73842e-123	1.26059e-119	4.95458e-116	1.66263e-112	4.76366e-109	1.16531e-105	2.43389e-102	4.34026e-99	6.60827e-96	8.59044e-93	9.53454e-90	9.03526e-87	7.31035e-84	5.05001e-81	2.97854e-78	1.49993e-75	6.44902e-73	2.36741e-70	7.42011e-68	1.98565e-65	4.53684e-63	8.85033e-61	1.47408e-58	2.09624e-56	2.54517e-54	2.63846e-52	2.33528e-50	1.76475e-48	1.13864e-46	6.27256e-45	2.95026e-43	1.18476e-41	4.06218e-40	1.18917e-38	2.97225e-37	6.34282e-36	1.15568e-34	1.79783e-33	2.38789e-32	2.70794e-31	2.62192e-30	2.16748e-29	1.52985e-28	9.21933e-28	4.74358e-27
-95.8182	1.03767e-132	7.5579e-129	4.70004e-125	2.4955e-121	1.13128e-117	4.37865e-114	1.44699e-110	4.08272e-107	9.83532e-104	2.02295e-100	3.55252e-97	5.32654e-94	6.81884e-91	7.45302e-88	6.95522e-85	5.54173e-82	3.76996e-79	2.1897e-76	1.0859e-73	4.59781e-71	1.66214e-68	5.13029e-66	1.35199e-63	3.04201e-61	5.84391e-59	9.58526e-57	1.34233e-54	1.605e-52	1.63849e-50	1.42814e-48	1.0628e-46	6.75293e-45	3.66343e-43	1.69684e-41	6.71042e-40	2.26577e-38	6.53186e-37	1.60774e-35	3.37871e-34	6.06237e-33	9.28732e-32	1.21477e-30	1.35661e-29	1.29352e-28	1.05305e-27	7.31946e-27	4.34377e-26	2.20095e-25	9.52164e-25
-94.6869	6.00782e-127	3.67921e-123	1.92375e-119	8.58814e-116	3.27345e-112	1.06529e-108	2.95999e-105	7.02209e-102	1.42233e-98	2.45974e-95	3.63191e-92	4.57866e-89	4.9283e-86	4.52911e-83	3.55374e-80	2.38075e-77	1.36176e-74	6.65031e-72	2.77294e-69	9.87177e-67	3.00059e-64	7.78708e-62	1.72544e-59	3.26423e-57	5.27251e-55	7.2713e-53	8.56175e-51	8.60736e-49	7.38811e-47	5.41444e-45	3.3879e-43	1.80994e-41	8.2557e-40	3.21514e-38	1.06906e-36	3.03503e-35	7.35662e-34	1.52248e-32	2.69017e-31	4.0585e-30	5.22766e-29	5.74918e-28	5.39835e-27	4.32786e-26	2.96238e-25	1.73128e-24	8.63869e-24	3.68033e-23	1.3387e-22
-93.5556	2.43635e-121	1.2545e-117	5.51518e-114	2.07016e-110	6.63445e-107	1.81536e-103	4.24108e-100	8.45955e-97	1.4407e-93	2.09487e-90	2.60075e-87	2.75673e-84	2.49487e-81	1.92778e-78	1.27181e-75	7.16385e-73	3.44529e-70	1.41469e-67	4.95968e-65	1.48458e-62	3.7941e-60	8.27886e-58	1.54237e-55	2.45337e-53	3.33193e-51	3.86352e-49	3.82497e-47	3.23318e-45	2.33339e-43	1.43781e-41	7.56435e-40	3.39781e-38	1.30312e-36	4.26701e-35	1.19294e-33	2.84756e-32	5.80341e-31	1.00983e-29	1.50028e-28	1.90306e-27	2.06105e-26	1.90582e-25	1.50463e-24	1.01423e-23	5.83712e-23	2.86826e-22	1.20336e-21	4.31049e-21	1.31831e-20
-92.4242	6.92034e-116	2.99607e-112	1.10748e-108	3.49521e-105	9.41819e-102	2.1668e-98	4.25625e-95	7.13824e-92	1.02214e-88	1.24965e-85	1.30444e-82	1.16256e-79	8.8463e-77	5.74732e-74	3.18805e-71	1.50988e-68	6.10542e-66	2.10788e-63	6.21344e-61	1.56378e-58	3.36027e-56	6.16496e-54	9.657e-52	1.29155e-49	1.47481e-47	1.43787e-45	1.1969e-43	8.50653e-42	5.16183e-40	2.67431e-38	1.18298e-36	4.46784e-35	1.44071e-33	3.96652e-32	9.32397e-31	1.87132e-29	3.20665e-28	4.69151e-27	5.86043e-26	6.25033e-25	5.69158e-24	4.42507e-23	2.9374e-22	1.6648e-21	8.05602e-21	3.32839e-20	1.1741e-19	3.53618e-19	9.09334e-19
-91.2929	1.37682e-110	5.01184e-107	1.55766e-103	4.13338e-100	9.3647e-97	1.8115e-93	2.99186e-90	4.2189e-87	5.07942e-84	5.22139e-81	4.58262e-78	3.43399e-75	2.19705e-72	1.20015e-69	5.59746e-67	2.22896e-64	7.57826e-62	2.19985e-59	5.45222e-57	1.15375e-54	2.08451e-52	3.21553e-50	4.23506e-48	4.76236e-46	4.57238e-44	3.74816e-42	2.62331e-40	1.56761e-38	7.99806e-37	3.48407e-35	1.29582e-33	4.11491e-32	1.11566e-30	2.58262e-29	5.10441e-28	8.61364e-27	1.24104e-25	1.52665e-24	1.60343e-23	1.43786e-22	1.10088e-21	7.19653e-21	4.01662e-20	1.91406e-19	7.78767e-19	2.70531e-18	8.0239e-18	2.03196e-17	4.39348e-17
-90.1616	1.91864e-105	5.87227e-102	1.53453e-98	3.42374e-95	6.52205e-92	1.06077e-88	1.47306e-85	1.74651e-82	1.76799e-79	1.52808e-76	1.12763e-73	7.1047e-71	3.82192e-68	1.75539e-65	6.88368e-63	2.30476e-60	6.5885e-58	1.60807e-55	3.35103e-53	5.96223e-51	9.05725e-49	1.17474e-46	1.30089e-44	1.22998e-42	9.92912e-41	6.84354e-39	4.02723e-37	2.02344e-35	8.68019e-34	3.17926e-32	9.9421e-31	2.65453e-29	6.05136e-28	1.17781e-26	1.95728e-25	2.77708e-24	3.36419e-23	3.4796e-22	3.0728e-21	2.31684e-20	1.49147e-19	8.19768e-19	3.84701e-18	1.5414e-17	5.27306e-17	1.54018e-16	3.84098e-16	8.17863e-16	1.48699e-15
-89.0303	1.87272e-100	4.81925e-97	1.05887e-93	1.98638e-90	3.18155e-87	4.35082e-84	5.07997e-81	5.06415e-78	4.31032e-75	3.13234e-72	1.9435e-69	1.02957e-66	4.65679e-64	1.79834e-61	5.92944e-59	1.66921e-56	4.01206e-54	8.23339e-52	1.4426e-49	2.1581e-47	2.75647e-45	3.00601e-43	2.79888e-41	2.22503e-39	1.51023e-37	8.75199e-36	4.33039e-34	1.82938e-32	6.59838e-31	2.03202e-29	5.34286e-28	1.19944e-26	2.29899e-25	3.7623e-24	5.25685e-23	6.27127e-22	6.38765e-21	5.555e-20	4.12462e-19	2.61481e-18	1.41532e-17	6.54072e-17	2.5808e-16	8.69448e-16	2.50088e-15	6.14196e-15	1.28793e-14	2.3061e-14	3.52648e-14
-87.899	1.28033e-95	2.77025e-92	5.1177e-89	8.07212e-86	1.08707e-82	1.24992e-79	1.22706e-76	1.02851e-73	7.36043e-71	4.49735e-68	2.34621e-65	1.04504e-62	3.97425e-60	1.29043e-57	3.57742e-55	8.46765e-53	1.71124e-50	2.95269e-48	4.3499e-46	5.4714e-44	5.87588e-42	5.38772e-40	4.21787e-38	2.81928e-36	1.60894e-34	7.83965e-33	3.26145e-31	1.15846e-29	3.51325e-28	9.0969e-27	2.0111e-25	3.79604e-24	6.11765e-23	8.41773e-22	9.88922e-21	9.9194e-20	8.49505e-19	6.2116e-18	3.87792e-17	2.06705e-16	9.40722e-16	3.65536e-15	1.21272e-14	3.43521e-14	8.30832e-14	1.71575e-13	3.02553e-13	4.55675e-13	5.86612e-13
-86.7677	6.13117e-91	1.1154e-87	1.73252e-84	2.29764e-81	2.60162e-78	2.51514e-75	2.07605e-72	1.46309e-69	8.80362e-67	4.52281e-64	1.98386e-61	7.4297e-59	2.37568e-56	6.48576e-54	1.51179e-51	3.00869e-49	5.11235e-47	7.41685e-45	9.18704e-43	9.71601e-41	8.77318e-39	6.76368e-37	4.4521e-35	2.50209e-33	1.2006e-31	4.9187e-30	1.72052e-28	5.13835e-27	1.31022e-25	2.85248e-24	5.30222e-23	8.4149e-22	1.14024e-20	1.31917e-19	1.30305e-18	1.09896e-17	7.91328e-17	4.86508e-16	2.55377e-15	1.14454e-14	4.37968e-14	1.43092e-13	3.99166e-13	9.50748e-13	1.93359e-12	3.35808e-12	4.98148e-12	6.31759e-12	6.87252e-12
-85.6364	2.05665e-86	3.14579e-83	4.10828e-80	4.5809e-77	4.36116e-74	3.54496e-71	2.46024e-68	1.45782e-65	7.3754e-63	3.18585e-60	1.17496e-57	3.69977e-55	9.94684e-53	2.28324e-50	4.47482e-48	7.48782e-46	1.06977e-43	1.30493e-41	1.35905e-39	1.20849e-37	9.17498e-36	5.94736e-34	3.29155e-32	1.55537e-30	6.27512e-29	2.16156e-27	6.35727e-26	1.59635e-24	3.42251e-23	6.26494e-22	9.79141e-21	1.30656e-19	1.48858e-18	1.44801e-17	1.20262e-16	8.52792e-16	5.16316e-15	2.66899e-14	1.17798e-13	4.43907e-13	1.42827e-12	3.92374e-12	9.20387e-12	1.84349e-11	3.15329e-11	4.60763e-11	5.75752e-11	6.17522e-11	5.76669e-11
-84.5051	4.83314e-82	6.2152e-79	6.82421e-76	6.39762e-73	5.12092e-70	3.49978e-67	2.04218e-64	1.01744e-61	4.32793e-59	1.57185e-56	4.87416e-54	1.29046e-51	2.91708e-49	5.63e-47	9.27737e-45	1.30526e-42	1.56794e-40	1.60811e-38	1.40818e-36	1.05283e-34	6.72073e-33	3.66294e-31	1.70451e-29	6.77215e-28	2.29726e-26	6.65349e-25	1.6453e-23	3.47375e-22	6.26193e-21	9.63773e-20	1.26648e-18	1.42095e-17	1.36118e-16	1.1133e-15	7.77435e-15	4.63528e-14	2.35966e-13	1.02561e-12	3.80613e-12	1.20602e-11	3.26287e-11	7.53771e-11	1.48696e-10	2.50521e-10	3.60624e-10	4.44092e-10	4.6984e-10	4.33791e-10	3.70119e-10
-83.3737	7.95982e-78	8.60441e-75	7.94215e-72	6.25955e-69	4.21238e-66	2.42039e-63	1.18744e-60	4.97398e-58	1.77893e-55	5.43219e-53	1.41629e-50	3.15273e-48	5.99212e-46	9.72371e-44	1.34723e-41	1.5937e-39	1.60965e-37	1.38807e-35	1.02199e-33	6.42454e-32	3.4482e-30	1.58015e-28	6.18249e-27	2.0653e-25	5.89062e-24	1.43448e-22	2.98253e-21	5.29459e-20	8.02484e-19	1.03848e-17	1.1474e-16	1.08241e-15	8.71819e-15	5.99542e-14	3.52025e-13	1.76477e-12	7.55388e-12	2.76071e-11	8.61486e-11	2.29543e-10	5.22262e-10	1.01476e-09	1.68412e-09	2.38865e-09	2.8998e-09	3.02829e-09	2.76852e-09	2.35497e-09	2.20848e-09
-82.2424	9.19633e-74	8.35301e-71	6.47959e-68	4.29235e-65	2.42808e-62	1.17283e-59	4.83722e-57	1.70348e-54	5.12219e-52	1.31505e-49	2.88268e-47	5.39527e-45	8.62168e-43	1.17633e-40	1.37034e-38	1.36297e-36	1.15745e-34	8.39214e-33	5.1952e-31	2.74593e-29	1.23918e-27	4.77456e-26	1.57069e-24	4.4117e-23	1.05798e-21	2.16623e-20	3.78695e-19	5.65238e-18	7.20329e-17	7.83768e-16	7.2812e-15	5.77534e-14	3.91122e-13	2.26157e-12	1.11653e-11	4.70656e-11	1.69399e-10	5.20604e-10	1.36618e-09	3.06156e-09	5.8596e-09	9.58093e-09	1.33926e-08	1.60353e-08	1.65452e-08	1.50089e-08	1.27832e-08	1.21094e-08	1.55702e-08
-81.1111	7.47402e-70	5.69764e-67	3.71125e-64	2.0651e-61	9.81514e-59	3.98416e-56	1.38111e-53	4.08832e-51	1.0334e-48	2.23041e-46	4.11042e-44	6.46789e-42	8.68981e-40	9.96839e-38	9.76346e-36	8.16479e-34	5.8297e-32	3.55392e-30	1.84981e-28	8.22064e-27	3.11919e-25	1.0105e-23	2.79502e-22	6.60075e-21	1.33094e-19	2.29129e-18	3.36791e-17	4.22667e-16	4.52891e-15	4.14333e-14	3.23642e-13	2.15846e-12	1.2291e-11	5.97587e-11	2.4808e-10	8.79363e-10	2.66164e-09	6.87952e-09	1.51859e-08	2.86337e-08	4.61359e-08	6.35813e-08	7.51335e-08	7.6696e-08	6.92326e-08	5.9369e-08	5.72106e-08	7.36038e-08	1.1823e-07
-79.9798	4.30495e-66	2.7458e-63	1.49836e-60	6.9916e-58	2.78854e-55	9.50363e-53	2.76706e-50	6.88171e-48	1.46174e-45	2.65157e-43	4.1074e-41	5.43303e-39	6.13641e-37	5.91796e-35	4.87312e-33	3.42622e-31	2.0568e-29	1.05422e-27	4.61355e-26	1.72385e-24	5.49951e-23	1.49798e-21	3.48377e-20	6.91751e-19	1.17276e-17	1.69756e-16	2.09798e-15	2.2138e-14	1.9945e-13	1.53424e-12	1.00767e-11	5.65084e-11	2.70574e-10	1.10623e-09	3.86196e-09	1.15132e-08	2.93126e-08	6.37444e-08	1.18435e-07	1.88107e-07	2.5572e-07	2.98523e-07	3.02053e-07	2.72363e-07	2.3678e-07	2.3389e-07	3.02027e-07	4.71969e-07	7.60042e-07
-78.8485	1.79201e-62	9.4871e-60	4.31103e-57	1.67925e-54	5.60146e-52	1.59884e-49	3.90278e-47	8.14375e-45	1.45217e-42	2.21233e-40	2.87902e-38	3.19999e-36	3.03753e-34	2.46224e-32	1.70434e-30	1.00736e-28	5.0839e-27	2.19074e-25	8.06044e-24	2.53219e-22	6.79202e-21	1.55549e-19	3.04155e-18	5.07791e-17	7.2383e-16	8.80946e-15	9.15427e-14	8.12199e-13	6.15272e-12	3.97964e-11	2.19785e-10	1.03643e-09	4.17335e-09	1.43502e-08	4.21402e-08	1.05696e-07	2.26485e-07	4.14774e-07	6.49699e-07	8.7195e-07	1.00699e-06	1.01261e-06	9.16717e-07	8.1461e-07	8.31109e-07	1.07995e-06	1.64048e-06	2.54079e-06	3.7341e-06
-77.7172	5.64419e-59	2.43624e-56	9.08774e-54	2.92221e-51	8.08266e-49	1.91965e-46	3.9094e-44	6.81951e-42	1.0181e-39	1.30004e-37	1.41921e-35	1.32406e-33	1.05545e-31	7.18697e-30	4.18001e-28	2.07628e-26	8.80723e-25	3.19018e-23	9.86721e-22	2.60595e-20	5.87652e-19	1.13149e-17	1.86017e-16	2.61111e-15	3.12943e-14	3.20238e-13	2.79803e-12	2.08739e-11	1.32965e-10	7.232e-10	3.35882e-09	1.33212e-08	4.512e-08	1.30531e-07	3.22605e-07	6.81365e-07	1.23053e-06	1.90234e-06	2.52349e-06	2.88892e-06	2.8977e-06	2.65098e-06	2.43016e-06	2.57771e-06	3.37593e-06	4.98449e-06	7.41249e-06	1.04836e-05	1.38311e-05
-76.5859	1.46138e-55	4.99815e-53	1.49098e-50	3.86888e-48	8.70723e-46	1.69474e-43	2.84522e-41	4.11095e-39	5.10245e-37	5.43226e-35	4.95506e-33	3.86899e-31	2.58427e-29	1.47588e-27	7.20405e-26	3.00464e-24	1.07056e-22	3.2581e-21	8.46853e-20	1.87978e-18	3.56315e-17	5.7673e-16	7.97096e-15	9.40675e-14	9.47885e-13	8.15564e-12	5.9917e-11	3.75872e-10	2.01346e-09	9.21042e-09	3.59822e-08	1.20066e-07	3.42268e-07	8.33787e-07	1.7366e-06	3.09505e-06	4.72759e-06	6.20942e-06	7.06714e-06	7.10585e-06	6.62251e-06	6.322e-06	7.00287e-06	9.24856e-06	1.32848e-05	1.8966e-05	2.57776e-05	3.28736e-05	3.9306e-05
-75.4545	3.37338e-52	8.96951e-50	2.086e-47	4.24487e-45	7.55222e-43	1.17261e-40	1.58489e-38	1.85933e-36	1.88781e-34	1.65439e-32	1.24845e-30	8.09676e-29	4.50585e-27	2.14897e-25	8.77527e-24	3.06587e-22	9.15958e-21	2.33911e-19	5.10444e-18	9.51641e-17	1.5155e-15	2.06133e-14	2.39449e-13	2.37535e-12	2.01224e-11	1.45567e-10	8.99267e-10	4.74427e-09	2.13766e-08	8.22715e-08	2.7051e-07	7.60096e-07	1.82601e-06	3.75323e-06	6.60858e-06	9.99051e-06	1.30262e-05	1.47996e-05	1.50146e-05	1.43887e-05	1.44243e-05	1.67098e-05	2.22424e-05	3.11458e-05	4.27655e-05	5.58733e-05	6.88586e-05	8.01002e-05	8.86362e-05
-74.3232	6.89849e-49	1.44596e-46	2.63142e-44	4.16956e-42	5.76674e-40	6.97363e-38	7.37852e-36	6.82733e-34	5.51601e-32	3.88207e-30	2.37325e-28	1.2566e-26	5.74679e-25	2.26448e-23	7.67246e-22	2.23151e-20	5.56407e-19	1.18815e-17	2.17119e-16	3.3933e-15	4.53374e-14	5.17684e-13	5.05067e-12	4.20964e-11	2.99717e-10	1.82279e-09	9.46945e-09	4.20257e-08	1.5936e-07	5.16456e-07	1.4311e-06	3.393e-06	6.89043e-06	1.20069e-05	1.80104e-05	2.34002e-05	2.66904e-05	2.75479e-05	2.74141e-05	2.90265e-05	3.5099e-05	4.70294e-05	6.44004e-05	8.53847e-05	0.000107506	0.000128214	0.000145352	0.000157918	0.000166867
-73.1919	1.14707e-45	1.95152e-43	2.85804e-41	3.61126e-39	3.94711e-37	3.74253e-35	3.08722e-33	2.22129e-31	1.39676e-29	7.68315e-28	3.69646e-26	1.5535e-24	5.69082e-23	1.8122e-21	5.00206e-20	1.1934e-18	2.45484e-17	4.34439e-16	6.60297e-15	8.60699e-14	9.61161e-13	9.18805e-12	7.51407e-11	5.25502e-10	3.142e-09	1.60591e-08	7.01657e-08	2.62115e-07	8.37492e-07	2.29013e-06	5.3649e-06	1.07838e-05	1.8647e-05	2.78605e-05	3.62693e-05	4.18498e-05	4.43716e-05	4.62641e-05	5.18249e-05	6.5085e-05	8.76363e-05	0.000117821	0.000151726	0.000185025	0.000214295	0.000237476	0.000254319	0.000267158	0.000280972
-72.0606	1.43318e-42	2.01961e-40	2.43822e-38	2.5246e-36	2.24509e-34	1.71774e-32	1.13315e-30	6.46118e-29	3.1932e-27	1.37173e-25	5.13565e-24	1.67929e-22	4.80183e-21	1.20091e-19	2.62438e-18	5.00191e-17	8.29356e-16	1.19295e-14	1.48445e-13	1.59391e-12	1.47355e-11	1.17084e-10	7.98454e-10	4.66859e-09	2.33889e-08	1.00362e-07	3.68859e-07	1.16152e-06	3.13621e-06	7.27106e-06	1.45065e-05	2.49949e-05	3.74152e-05	4.9183e-05	5.79647e-05	6.37703e-05	7.00686e-05	8.27455e-05	0.000107107	0.000144629	0.000191713	0.000241491	0.000287269	0.000324989	0.000353649	0.00037495	0.000393487	0.00041668	0.000452415
-70.9293	1.2905e-39	1.52063e-37	1.532e-35	1.32026e-33	9.73824e-32	6.15266e-30	3.33307e-28	1.5502e-26	6.20014e-25	2.13672e-23	6.35988e-22	1.63928e-20	3.66919e-19	7.15107e-18	1.2163e-16	1.80821e-15	2.35084e-14	2.67138e-13	2.64928e-12	2.28795e-11	1.71624e-10	1.11532e-09	6.26463e-09	3.03549e-08	1.26706e-07	4.55257e-07	1.40786e-06	3.74966e-06	8.61476e-06	1.71211e-05	2.95686e-05	4.47046e-05	5.99253e-05	7.28854e-05	8.38362e-05	9.70316e-05	0.000119644	0.000158038	0.00021339	0.000279883	0.000347321	0.000406358	0.000452436	0.000486358	0.000512932	0.000539933	0.000577277	0.000634112	0.000712852
-69.798	8.23071e-37	8.14044e-35	6.87879e-33	4.96718e-31	3.06582e-29	1.61793e-27	7.30355e-26	2.82167e-24	9.33662e-23	2.64844e-21	6.44801e-20	1.34943e-18	2.43201e-17	3.78297e-16	5.09152e-15	5.94564e-14	6.04064e-13	5.35285e-12	4.14526e-11	2.80852e-10	1.66515e-09	8.63383e-09	3.91e-08	1.54425e-07	5.31183e-07	1.59002e-06	4.14205e-06	9.40182e-06	1.86447e-05	3.24525e-05	4.99536e-05	6.88722e-05	8.69847e-05	0.000104569	0.000126207	0.000159899	0.000212832	0.000285984	0.00037173	0.00045699	0.000529923	0.000585352	0.000625936	0.000660117	0.000699475	0.00075626	0.000839456	0.000948432	0.00106759
-68.6667	3.6943e-34	3.07135e-32	2.18113e-30	1.32321e-28	6.85832e-27	3.03747e-25	1.14972e-23	3.72012e-22	1.02931e-20	2.4363e-19	4.9356e-18	8.56389e-17	1.27382e-15	1.62609e-14	1.78407e-13	1.68539e-12	1.37399e-11	9.69223e-11	5.9342e-10	3.16431e-09	1.47476e-08	6.0284e-08	2.16821e-07	6.88002e-07	1.93026e-06	4.79679e-06	1.05756e-05	2.07252e-05	3.62018e-05	5.66368e-05	8.01082e-05	0.000104336	0.000129268	0.000159395	0.000203179	0.000268445	0.000356246	0.000458059	0.000559163	0.000646075	0.000712997	0.000763869	0.000810264	0.000867321	0.000949103	0.00106301	0.00120339	0.00134805	0.00146382
-67.5354	1.16435e-31	8.14213e-30	4.86332e-28	2.48138e-26	1.08156e-24	4.02757e-23	1.28148e-21	3.48429e-20	8.09691e-19	1.60847e-17	2.73216e-16	3.96957e-15	4.93531e-14	5.25374e-13	4.79229e-12	3.74961e-11	2.52007e-10	1.45764e-09	7.27501e-09	3.14399e-08	1.18197e-07	3.88854e-07	1.12762e-06	2.90572e-06	6.70782e-06	1.39668e-05	2.63458e-05	4.51115e-05	7.02069e-05	9.9739e-05	0.000131002	0.000163336	0.000200973	0.000252627	0.000326524	0.000423901	0.000536268	0.000648958	0.000748542	0.000829332	0.000895905	0.000961369	0.00104275	0.00115472	0.00130235	0.00147447	0.00164275	0.00177143	0.0018361
-66.404	2.57533e-29	1.51525e-27	7.61551e-26	3.26962e-24	1.19924e-22	3.758e-21	1.0062e-19	2.30213e-18	4.50136e-17	7.5229e-16	1.0748e-14	1.31301e-13	1.37192e-12	1.22653e-11	9.38735e-11	6.15534e-10	3.46159e-09	1.67226e-08	6.95606e-08	2.50017e-07	7.80441e-07	2.13109e-06	5.13952e-06	1.1075e-05	2.1584e-05	3.84294e-05	6.28805e-05	9.47568e-05	0.000131806	0.000170735	0.000210359	0.000254716	0.000312524	0.000391874	0.000493911	0.000610816	0.000729739	0.000839546	0.000936144	0.00102432	0.00111637	0.00122823	0.00137348	0.0015553	0.00175928	0.00195379	0.00210291	0.00218726	0.00221872
-65.2727	3.99757e-27	1.9795e-25	8.37364e-24	3.0262e-22	9.34406e-21	2.46523e-19	5.5578e-18	1.0708e-16	1.76331e-15	2.48207e-14	2.98702e-13	3.07389e-12	2.7057e-11	2.03784e-10	1.31396e-09	7.25832e-09	3.43886e-08	1.39974e-07	4.90746e-07	1.48781e-06	3.92348e-06	9.07603e-06	1.8627e-05	3.43817e-05	5.78756e-05	8.9859e-05	0.000129598	0.000174472	0.000221082	0.000268304	0.00032008	0.000384461	0.000468384	0.000572346	0.000689727	0.000811089	0.000929588	0.00104394	0.00115857	0.00128246	0.00142757	0.00160517	0.00181845	0.00205428	0.00228251	0.00246908	0.00259736	0.00268204	0.00276224
-64.1414	4.35657e-25	1.81604e-23	6.46779e-22	1.9682e-20	5.11798e-19	1.13731e-17	2.16e-16	3.50648e-15	4.86615e-14	5.7738e-13	5.85842e-12	5.08445e-11	3.7756e-10	2.39989e-09	1.30653e-08	6.09762e-08	2.4428e-07	8.41753e-07	2.50267e-06	6.45058e-06	1.45152e-05	2.8801e-05	5.10559e-05	8.21157e-05	0.000121697	0.000168392	0.000219833	0.000273699	0.000329858	0.000392	0.00046624	0.000556931	0.000663454	0.000781172	0.000905402	0.00103446	0.00116962	0.00131357	0.0014703	0.00164668	0.00185215	0.00209263	0.00236069	0.00263193	0.00287526	0.00307292	0.00323475	0.00339276	0.00357695
-63.0101	3.33596e-23	1.17104e-21	3.51272e-20	9.00475e-19	1.97287e-17	3.69462e-16	5.91475e-15	8.09576e-14	9.47551e-13	9.48537e-12	8.12298e-11	5.95274e-10	3.7345e-09	2.00679e-08	9.24418e-08	3.6545e-07	1.24201e-06	3.63825e-06	9.22226e-06	2.03485e-05	3.94226e-05	6.78813e-05	0.000105535	0.000150902	0.000202248	0.000258494	0.000319734	0.00038758	0.000464934	0.000554452	0.000656623	0.000769683	0.000892009	0.00102451	0.00117014	0.00133088	0.00150585	0.00169354	0.00189701	0.00212609	0.00239149	0.00269322	0.00301379	0.00332506	0.00360584	0.00385625	0.00409557	0.00434266	0.00459362
-61.8788	1.79785e-21	5.3176e-20	1.3443e-18	2.90496e-17	5.36664e-16	8.477e-15	1.14506e-13	1.32293e-12	1.30756e-11	1.1059e-10	8.00651e-10	4.9639e-09	2.63692e-08	1.20115e-07	4.69667e-07	1.57891e-06	4.57403e-06	1.14582e-05	2.495e-05	4.75922e-05	8.04368e-05	0.000122392	0.000171176	0.000225406	0.000286113	0.000356404	0.000439596	0.000537055	0.000647118	0.00076618	0.000891923	0.00102643	0.00117598	0.00134666	0.00153915	0.00174779	0.00196622	0.00219576	0.00244857	0.00274056	0.00307769	0.00344738	0.00382352	0.00418207	0.00451423	0.00482556	0.00512133	0.00539027	0.00560136
-60.7475	6.84727e-20	1.70832e-18	3.64416e-17	6.64759e-16	1.03716e-14	1.38428e-13	1.58088e-12	1.5452e-11	1.29303e-10	9.26714e-10	5.69111e-09	2.99659e-08	1.3539e-07	5.25476e-07	1.75464e-06	5.05179e-06	1.25813e-05	2.72354e-05	5.16244e-05	8.66395e-05	0.000130872	0.000182017	0.000239648	0.000306918	0.000389255	0.000490638	0.000610374	0.000743128	0.000882771	0.00102763	0.00118315	0.00135917	0.00156305	0.00179352	0.00204093	0.00229522	0.0025564	0.00283832	0.00316044	0.00353236	0.00394396	0.00437015	0.00478601	0.00517803	0.00554156	0.00586833	0.00613738	0.00631868	0.00638733
-59.6162	1.86324e-18	3.9312e-17	7.09665e-16	1.09636e-14	1.44988e-13	1.64181e-12	1.59248e-11	1.32359e-10	9.43112e-10	5.76434e-09	3.02422e-08	1.36312e-07	5.2846e-07	1.76489e-06	5.08853e-06	1.27057e-05	2.76049e-05	5.25669e-05	8.87307e-05	0.000135048	0.000189835	0.000253699	0.00033103	0.000427849	0.000547279	0.000686663	0.000839292	0.00099968	0.00116838	0.00135276	0.00156309	0.00180598	0.00207921	0.00237174	0.00267104	0.00297386	0.003292	0.00364558	0.00404702	0.00448881	0.00494699	0.00539652	0.00582207	0.00621327	0.00655179	0.00680731	0.00694928	0.00696442	0.00686609
-58.4848	3.73062e-17	6.69749e-16	1.03013e-14	1.35791e-13	1.53466e-12	1.48766e-11	1.23749e-10	8.83812e-10	5.42271e-09	2.86036e-08	1.29822e-07	5.07542e-07	1.7117e-06	4.98997e-06	1.26122e-05	2.77657e-05	5.36301e-05	9.19302e-05	0.000142292	0.000203673	0.000277109	0.000366823	0.000477644	0.000610788	0.000762599	0.000928076	0.00110588	0.00130021	0.00151862	0.00176846	0.00205373	0.0023723	0.00271442	0.00306606	0.00341829	0.00377646	0.00415868	0.0045809	0.00504094	0.00551748	0.00598456	0.00642398	0.00682131	0.00715313	0.00738499	0.0074875	0.00745643	0.00731887	0.0071224
-57.3535	5.89349e-16	9.11376e-15	1.20984e-13	1.37917e-12	1.35061e-11	1.13663e-10	8.22364e-10	5.11742e-09	2.74033e-08	1.26356e-07	5.02112e-07	1.72164e-06	5.10285e-06	1.3111e-05	2.9334e-05	5.75634e-05	0.000100202	0.000157352	0.00022798	0.00031246	0.000413523	0.000533858	0.000673008	0.000828087	0.000998458	0.00118906	0.0014082	0.00166248	0.00195451	0.00228426	0.00264929	0.00304155	0.00344592	0.0038474	0.0042437	0.00464978	0.0050854	0.00555554	0.00604336	0.00652147	0.00696588	0.0073564	0.00766774	0.00786878	0.007937	0.0078756	0.00771681	0.00750889	0.00729793
-56.2222	8.24192e-15	1.11279e-13	1.29097e-12	1.287e-11	1.10266e-10	8.12012e-10	5.14061e-09	2.79849e-08	1.31065e-07	5.28466e-07	1.83661e-06	5.51155e-06	1.43235e-05	3.23838e-05	6.41553e-05	0.000112595	0.000177848	0.000258074	0.000351907	0.000459752	0.000582326	0.000719056	0.000870033	0.00104037	0.00124102	0.00148338	0.00177269	0.0021073	0.0024831	0.00289559	0.00333588	0.00378702	0.00423015	0.0046587	0.00508569	0.00553295	0.00601042	0.00650565	0.00699104	0.00743681	0.00781558	0.00810059	0.00826839	0.00830873	0.00823259	0.00807003	0.0078595	0.0076363	0.00742399
-55.0909	1.10051e-13	1.29632e-12	1.31041e-11	1.13677e-10	8.46343e-10	5.40882e-09	2.96818e-08	1.39945e-07	5.67406e-07	1.98108e-06	5.96896e-06	1.55691e-05	3.53251e-05	7.02206e-05	0.000123574	0.000195312	0.000282375	0.00038114	0.000489526	0.000607206	0.000735558	0.000879584	0.00105013	0.00126193	0.00152699	0.00184898	0.00222412	0.00264592	0.0031066	0.00359293	0.0040842	0.00456029	0.00501553	0.00546372	0.00592578	0.00641074	0.00690739	0.00739027	0.00782893	0.00819228	0.00845232	0.0085919	0.008612	0.00853035	0.00837218	0.0081619	0.00792128	0.00766949	0.0074176
-53.9596	1.33536e-12	1.35441e-11	1.17727e-10	8.77144e-10	5.6039e-09	3.07166e-08	1.44569e-07	5.84949e-07	2.03819e-06	6.13104e-06	1.5978e-05	3.62578e-05	7.21533e-05	0.000127155	0.000201029	0.000289747	0.000387779	0.000491159	0.000599648	0.00071806	0.000857106	0.00103228	0.00125925	0.0015478	0.00189939	0.00231005	0.0027737	0.00328029	0.00381099	0.00433977	0.00484574	0.00532666	0.0057984	0.00627826	0.00676855	0.0072551	0.00771636	0.00812909	0.00846759	0.0087062	0.00882944	0.00884044	0.00875727	0.00860027	0.00838394	0.00812028	0.00782564	0.00751839	0.0072062
-52.8283	1.35444e-11	1.17128e-10	8.67712e-10	5.50983e-09	3.00104e-08	1.40356e-07	5.6449e-07	1.9563e-06	5.85862e-06	1.52205e-05	3.44858e-05	6.8629e-05	0.000121078	0.000191612	0.000275948	0.000367816	0.000462671	0.000561371	0.0006724	0.000811325	0.000996516	0.00124239	0.00155468	0.00193171	0.00236978	0.00286516	0.0034086	0.00397858	0.004545	0.00508519	0.00559753	0.00609655	0.00659304	0.00708024	0.00753955	0.00795474	0.00831637	0.00861416	0.00883144	0.00895123	0.00896705	0.00888602	0.00872172	0.00848628	0.00819089	0.00785213	0.00749286	0.00713154	0.00676645
-51.697	1.12313e-10	8.24865e-10	5.19139e-09	2.80226e-08	1.29891e-07	5.17862e-07	1.77994e-06	5.29063e-06	1.36566e-05	3.07852e-05	6.10474e-05	0.000107483	0.000169957	0.000244736	0.000326377	0.000411471	0.000502732	0.000611342	0.000755432	0.000954009	0.00121918	0.00155245	0.00194858	0.00240313	0.00291473	0.00347796	0.00407454	0.00467574	0.0052573	0.00581191	0.00634404	0.00685272	0.00732271	0.00773463	0.00808111	0.00837006	0.00861174	0.00880356	0.00892711	0.00895898	0.00888519	0.00870746	0.00843952	0.0081007	0.00771371	0.00730508	0.00689945	0.00650471	0.00609872
-50.5657	7.79504e-10	4.85199e-09	2.58913e-08	1.1859e-07	4.67027e-07	1.58511e-06	4.65174e-06	1.18562e-05	2.6403e-05	5.1783e-05	9.03588e-05	0.000142078	0.000204445	0.000274287	0.000350847	0.000439019	0.000551032	0.000704637	0.000917104	0.00119784	0.00154525	0.00195117	0.00240936	0.00291921	0.00348028	0.00408326	0.00470824	0.00533257	0.00593816	0.00650924	0.00702552	0.00746379	0.00781061	0.00807394	0.00828106	0.00846144	0.00862539	0.00875322	0.00880411	0.00873971	0.00854572	0.00823655	0.00784403	0.00740392	0.00694998	0.00651058	0.00609763	0.00569233	0.00524767
-49.4343	4.56673e-09	2.40237e-08	1.08376e-07	4.19922e-07	1.40066e-06	4.03496e-06	1.00858e-05	2.20207e-05	4.23865e-05	7.28389e-05	0.000113583	0.000163928	0.000223877	0.000296011	0.000387027	0.000508351	0.000674691	0.00089962	0.00118974	0.00154181	0.00194625	0.00239484	0.00288612	0.00342374	0.00400961	0.00463796	0.00529242	0.0059443	0.00655274	0.00707251	0.00747115	0.00774549	0.00792482	0.00805753	0.00818761	0.00833094	0.00846283	0.0085271	0.00846563	0.0082504	0.00789602	0.00744727	0.00695658	0.00646894	0.00601541	0.00560505	0.00521553	0.00479807	0.00430636
-48.303	2.17507e-08	9.64453e-08	3.66861e-07	1.19965e-06	3.38336e-06	8.27121e-06	1.76639e-05	3.33443e-05	5.65965e-05	8.83576e-05	0.000130222	0.000185581	0.000259966	0.000360691	0.000496587	0.000677591	0.000912675	0.00120595	0.00155379	0.00194646	0.00237424	0.002834	0.00333151	0.00387823	0.00448271	0.00513825	0.00581113	0.00644032	0.00695723	0.00731849	0.00752938	0.00764056	0.00772143	0.00782615	0.00796748	0.00810821	0.00817699	0.008104	0.00785729	0.00745695	0.00696067	0.00643567	0.00593648	0.00549399	0.00510908	0.00475039	0.004366	0.0039129	0.00338685
-47.1717	7.96036e-08	2.97301e-07	9.53771e-07	2.63786e-06	6.32823e-06	1.33048e-05	2.49267e-05	4.26529e-05	6.87416e-05	0.00010736	0.000164911	0.00024872	0.000365085	0.00051878	0.000714339	0.000956573	0.00124819	0.00158615	0.00196104	0.00236162	0.00278236	0.00322918	0.00371928	0.00427197	0.00489073	0.00554435	0.00616364	0.00666609	0.00699855	0.00716847	0.00724027	0.00729942	0.00740684	0.00756696	0.00772439	0.00779139	0.00769332	0.00740604	0.00696413	0.00643917	0.00590716	0.00542412	0.00501499	0.00467034	0.00435022	0.00400137	0.00358608	0.00310568	0.00260016
-46.0404	2.14883e-07	6.78381e-07	1.84991e-06	4.3972e-06	9.25618e-06	1.76977e-05	3.17956e-05	5.54566e-05	9.53182e-05	0.00016006	0.000257553	0.000391799	0.00056284	0.000770145	0.00101564	0.00130219	0.00162829	0.00198472	0.00235787	0.00273858	0.00313102	0.00355478	0.00403579	0.0045862	0.00518225	0.00575814	0.0062296	0.00653881	0.00669048	0.00675182	0.00681459	0.00694171	0.00712907	0.00730462	0.007367	0.00724127	0.00691727	0.00644872	0.00592055	0.00541074	0.00496776	0.00460503	0.00430371	0.00402095	0.00370746	0.00333239	0.00290052	0.00244798	0.00201938
-44.9091	4.22879e-07	1.14827e-06	2.75273e-06	5.97754e-06	1.21848e-05	2.41456e-05	4.72099e-05	8.98737e-05	0.00016221	0.0002719	0.000420511	0.000603951	0.000817708	0.00106198	0.00134075	0.00165472	0.00199506	0.00234522	0.0026913	0.00303402	0.00339305	0.00379802	0.00426738	0.00478539	0.00529479	0.00571817	0.00600014	0.00614298	0.00620896	0.00628503	0.00642933	0.00663143	0.00681212	0.00686628	0.00672317	0.00638454	0.00591771	0.00541489	0.00495068	0.00456193	0.00424936	0.00398786	0.00373778	0.00345938	0.00313026	0.00275581	0.00236353	0.00198503	0.00164049
-43.7778	6.32696e-07	1.57599e-06	3.68677e-06	8.39569e-06	1.88738e-05	4.1203e-05	8.47051e-05	0.000159952	0.000274367	0.000428234	0.00061527	0.000828597	0.00106711	0.00133545	0.0016363	0.00196203	0.00229445	0.00261537	0.00292098	0.00322881	0.00356957	0.00396526	0.00440567	0.00484158	0.00520538	0.00544975	0.00557842	0.00564655	0.00572843	0.00587076	0.00605917	0.00621967	0.00625781	0.00611287	0.00579199	0.00536265	0.0049128	0.00450944	0.00417982	0.00391657	0.00369249	0.00347418	0.00323334	0.00295646	0.00264817	0.00232454	0.00200132	0.00168763	0.00138931
-42.6465	8.5503e-07	2.25133e-06	5.85227e-06	1.47409e-05	3.48148e-05	7.50561e-05	0.000145698	0.000254169	0.000401233	0.000581042	0.000786305	0.00101461	0.00126958	0.00155458	0.00186399	0.00218088	0.00248547	0.00276969	0.00304638	0.00334351	0.0036831	0.00405791	0.00442527	0.00472753	0.00492752	0.00503311	0.00509264	0.00516466	0.00528134	0.00542666	0.00554149	0.00555385	0.00541856	0.00514262	0.00478055	0.00440429	0.00406952	0.00379847	0.00358296	0.0033981	0.00321645	0.00301838	0.00279709	0.00255629	0.00230167	0.00203414	0.00175206	0.00146054	0.00117677
-41.5152	1.37757e-06	4.01525e-06	1.09409e-05	2.7115e-05	6.02309e-05	0.000119457	0.000212338	0.000341443	0.000503585	0.000693006	0.000906337	0.00114471	0.00141023	0.00169916	0.00199846	0.00229054	0.0025649	0.00282785	0.00310005	0.00339944	0.00372033	0.00402747	0.00427434	0.00443367	0.00451588	0.00456099	0.00461167	0.00468717	0.00477317	0.00482967	0.00481113	0.00468953	0.00446951	0.00418693	0.00389184	0.00362642	0.00341077	0.00324117	0.00309823	0.00295895	0.00280747	0.00263939	0.0024571	0.00225992	0.00203955	0.00178737	0.00150764	0.00122257	0.000963163
-40.3838	2.59175e-06	7.40826e-06	1.89344e-05	4.30742e-05	8.74123e-05	0.00015931	0.000263392	0.00040012	0.000566735	0.000760017	0.000978435	0.00122142	0.0014859	0.0017633	0.00204089	0.00230841	0.00256557	0.00282265	0.00308986	0.00336224	0.00361464	0.00381471	0.00394481	0.00401386	0.00404948	0.00407845	0.00411131	0.00413955	0.00414229	0.00409673	0.00398854	0.00381972	0.00360986	0.0033893	0.00318743	0.00302216	0.00289475	0.00279195	0.00269429	0.00258637	0.00246239	0.00232264	0.0021643	0.00197737	0.00175231	0.00149319	0.00122242	0.000971285	0.000764067
-39.2525	4.47607e-06	1.17308e-05	2.73708e-05	5.71722e-05	0.000107774	0.000185147	0.000293034	0.000432223	0.000601016	0.000796439	0.00101518	0.00125341	0.00150569	0.00176435	0.00202113	0.00227082	0.00251302	0.00274853	0.00297236	0.0031712	0.00332979	0.00344083	0.00350903	0.003546	0.00356219	0.00356272	0.00354763	0.00351291	0.00345148	0.00335659	0.00322752	0.00307344	0.00291205	0.00276319	0.00264111	0.00254885	0.00247751	0.00241123	0.00233521	0.00224159	0.00212831	0.00199286	0.00182866	0.0016301	0.00140185	0.00116238	0.000937022	0.000746072	0.000596753
-38.1212	6.45244e-06	1.55427e-05	3.37329e-05	6.65104e-05	0.000120147	0.000200475	0.000311342	0.000453365	0.000623763	0.000817674	0.00103015	0.00125706	0.00149404	0.00173472	0.00197063	0.00219277	0.00239332	0.00256674	0.00271097	0.00282808	0.00292198	0.00299375	0.00303933	0.0030535	0.00303676	0.0029971	0.00294362	0.00287905	0.00279936	0.00270074	0.00258664	0.00246852	0.0023604	0.00227205	0.00220478	0.00215153	0.00210048	0.00204019	0.00196323	0.00186627	0.00174724	0.00160356	0.00143435	0.00124487	0.00104787	0.000859895	0.000695012	0.000559939	0.000452779
-36.9899	8.01847e-06	1.83413e-05	3.83956e-05	7.39698e-05	0.000131662	0.000217189	0.000333228	0.000478205	0.000647325	0.00083541	0.00103889	0.0012547	0.00147694	0.00169445	0.00189205	0.00205552	0.00217875	0.00226845	0.00234114	0.00241147	0.00247988	0.00253143	0.00254863	0.002527	0.00247864	0.0024209	0.00236251	0.00230042	0.00222802	0.00214486	0.00205873	0.00197999	0.00191449	0.00186075	0.00181227	0.00176171	0.00170361	0.00163437	0.00155114	0.00145122	0.001333	0.00119763	0.00104982	0.000897231	0.000748828	0.000613108	0.000496232	0.000400073	0.000321615
-35.8586	9.63799e-06	2.18397e-05	4.54956e-05	8.69923e-05	0.000152565	0.000245934	0.000366726	0.000511341	0.000675814	0.000857746	0.00105477	0.00126034	0.00146045	0.00163501	0.00176517	0.00184416	0.00188424	0.00191162	0.00194927	0.00200008	0.00204533	0.00206134	0.00203938	0.00199123	0.00193697	0.00188862	0.00184445	0.00179626	0.00173988	0.00167894	0.00162033	0.0015673	0.00151711	0.00146451	0.00140682	0.00134523	0.00128152	0.00121439	0.00113949	0.00105287	0.000953987	0.00084572	0.000732378	0.000618598	0.00050973	0.00041173	0.00032909	0.000262342	0.000207957
-34.7273	1.32796e-05	2.99311e-05	6.09383e-05	0.000112024	0.000186821	0.000285557	0.000406128	0.000546834	0.000707691	0.00088792	0.00108074	0.00126958	0.00142999	0.00153898	0.00158822	0.00159179	0.00157989	0.00157995	0.00159879	0.00162073	0.00162333	0.00159662	0.0015495	0.00150003	0.00146062	0.0014311	0.00140313	0.00136923	0.00132806	0.0012825	0.00123436	0.0011819	0.00112276	0.00105869	0.000996025	0.000940692	0.00089263	0.000845585	0.000792057	0.000728096	0.000654014	0.000572213	0.000485827	0.000399343	0.000318946	0.000250507	0.000196477	0.000154744	0.000120672
-33.596	2.17332e-05	4.58709e-05	8.62251e-05	0.000145675	0.000224507	0.000321891	0.000438593	0.000577757	0.000741456	0.000924322	0.00110888	0.00126769	0.00137405	0.00141631	0.0014056	0.00136955	0.00133508	0.00131302	0.00129603	0.00127003	0.00122833	0.00117698	0.00112901	0.00109421	0.00107297	0.00105769	0.00103898	0.00101124	0.000973529	0.000926798	0.000871556	0.000809208	0.000745045	0.000687911	0.000644968	0.000616142	0.00059392	0.000568556	0.000533486	0.000486788	0.000429532	0.000364467	0.00029628	0.000231552	0.000176652	0.000134688	0.000104257	8.11352e-05	6.13845e-05
-32.4646	3.54177e-05	6.67984e-05	0.000112791	0.000173622	0.000249417	0.000342857	0.000459787	0.000605485	0.000777647	0.000960813	0.00112784	0.00125014	0.00131111	0.00131348	0.00127497	0.00121666	0.0011527	0.00108778	0.00102161	0.000954889	0.000892262	0.000840603	0.000804832	0.000784294	0.000772349	0.000759568	0.00073823	0.000704851	0.000659672	0.000605135	0.000545758	0.000488847	0.00044311	0.000414292	0.000401226	0.000396286	0.000389905	0.00037504	0.000348522	0.000310188	0.000262259	0.000209533	0.000158736	0.000116122	8.47172e-05	6.3424e-05	4.86102e-05	3.67443e-05	2.61172e-05
-31.3333	4.93675e-05	8.31709e-05	0.000127998	0.000184691	0.000256955	0.000352039	0.000477535	0.000634863	0.000813464	0.000990839	0.00113988	0.00123889	0.00127781	0.00125841	0.00119144	0.00109321	0.000981914	0.000873231	0.000777318	0.000698774	0.000638822	0.000596939	0.000570478	0.000553749	0.000538789	0.000518027	0.000486951	0.000445145	0.000395824	0.000344936	0.00029999	0.000267806	0.000251451	0.000248483	0.000252261	0.000255297	0.000251876	0.000238645	0.000214419	0.000180559	0.000141408	0.000103236	7.16413e-05	4.91696e-05	3.48797e-05	2.5856e-05	1.92788e-05	1.36535e-05	8.77787e-06
-30.202	5.66617e-05	8.79437e-05	0.000128695	0.000182849	0.000257646	0.000361465	0.000498839	0.000665454	0.000846688	0.00102046	0.00116181	0.0012474	0.00126116	0.00120148	0.00108493	0.000940919	0.000799057	0.000678067	0.000583464	0.000512688	0.00046115	0.000424613	0.000398448	0.000376797	0.000353427	0.000323811	0.000286939	0.000245731	0.000205895	0.000173699	0.000153444	0.000145697	0.000147312	0.000153261	0.000158735	0.000160018	0.000154302	0.000139908	0.000117381	9.01501e-05	6.33799e-05	4.15278e-05	2.64694e-05	1.74116e-05	1.22057e-05	8.83301e-06	6.17215e-06	3.93878e-06	2.22238e-06
-29.0707	5.57783e-05	8.39861e-05	0.00012345	0.000180474	0.000262818	0.000376647	0.000523092	0.000695951	0.00088026	0.00105126	0.00117663	0.00122627	0.00118745	0.00107411	0.000920715	0.000764477	0.000629485	0.000522891	0.000441271	0.000378757	0.000330945	0.00029449	0.000265448	0.000238953	0.000210755	0.000179337	0.000146769	0.000117513	9.59323e-05	8.40715e-05	8.09206e-05	8.34026e-05	8.81413e-05	9.2554e-05	9.46488e-05	9.2452e-05	8.4383e-05	7.05097e-05	5.32011e-05	3.61432e-05	2.2419e-05	1.32172e-05	7.92852e-06	5.12865e-06	3.53084e-06	2.40588e-06	1.51436e-06	8.45594e-07	4.10775e-07
-27.9394	5.15785e-05	7.95917e-05	0.000121764	0.000184392	0.000273656	0.000393928	0.000545536	0.000720694	0.000898464	0.00104471	0.00112309	0.00111361	0.0010246	0.000887568	0.000739024	0.000604165	0.000492258	0.000402081	0.000329523	0.000271643	0.000226577	0.000191751	0.000163172	0.000136773	0.00011059	8.56853e-05	6.49613e-05	5.09177e-05	4.40345e-05	4.27063e-05	4.44332e-05	4.71563e-05	4.96819e-05	5.1111e-05	5.02569e-05	4.59875e-05	3.82176e-05	2.83791e-05	1.87256e-05	1.10787e-05	6.07407e-06	3.30154e-06	1.92856e-06	1.23395e-06	8.07979e-07	4.97963e-07	2.74158e-07	1.31546e-07	5.44235e-08
-26.8081	4.9405e-05	7.95028e-05	0.000125005	0.000191068	0.00028309	0.00040512	0.00055505	0.000717935	0.000864235	0.0009593	0.000980523	0.000929209	0.000827568	0.000704585	0.000582673	0.000472982	0.00037835	0.000298465	0.000233017	0.000181782	0.000143185	0.000113755	8.95072e-05	6.8056e-05	4.94394e-05	3.50724e-05	2.59868e-05	2.18117e-05	2.09968e-05	2.17715e-05	2.29592e-05	2.40563e-05	2.47101e-05	2.43072e-05	2.22006e-05	1.83134e-05	1.33982e-05	8.62694e-06	4.91092e-06	2.53208e-06	1.25356e-06	6.5285e-07	3.78934e-07	2.34102e-07	1.39964e-07	7.56593e-08	3.57832e-08	1.46054e-08	5.11605e-09
-25.6768	5.00322e-05	8.1352e-05	0.000127453	0.000193479	0.000284875	0.000403085	0.000539149	0.000671187	0.000771049	0.000817367	0.000805249	0.000745686	0.00065712	0.000556727	0.000456273	0.000362429	0.000279016	0.000208747	0.000153237	0.000111975	8.20786e-05	5.97321e-05	4.21558e-05	2.8398e-05	1.85889e-05	1.27252e-05	1.00749e-05	9.40811e-06	9.58739e-06	9.96254e-06	1.0316e-05	1.05188e-05	1.02978e-05	9.35089e-06	7.64158e-06	5.51071e-06	3.47472e-06	1.91759e-06	9.41347e-07	4.30092e-07	1.9962e-07	1.02999e-07	5.87381e-08	3.3653e-08	1.77657e-08	8.26284e-09	3.32351e-09	1.14773e-09	3.39321e-10
-24.5455	5.02593e-05	8.08609e-05	0.000126304	0.000192105	0.000281345	0.000389505	0.000502026	0.000598321	0.000660347	0.000679498	0.000657641	0.000603545	0.000528388	0.00044267	0.000354958	0.000272024	0.000199262	0.000140312	9.61145e-05	6.47829e-05	4.29535e-05	2.76038e-05	1.69269e-05	1.00072e-05	6.11271e-06	4.35337e-06	3.79723e-06	3.73234e-06	3.79148e-06	3.86214e-06	3.89305e-06	3.77802e-06	3.4002e-06	2.74806e-06	1.9536e-06	1.2091e-06	6.50513e-07	3.07279e-07	1.31626e-07	5.50393e-08	2.4971e-08	1.28425e-08	6.93809e-09	3.5508e-09	1.61928e-09	6.41027e-10	2.18107e-10	6.35442e-11	1.58294e-11
-23.4141	4.90951e-05	8.02116e-05	0.000127725	0.000195147	0.000280639	0.000375064	0.000464166	0.000533676	0.000573791	0.000580838	0.000556612	0.000506745	0.000438894	0.000361283	0.000281943	0.000208207	0.000145709	9.71811e-05	6.2181e-05	3.82197e-05	2.23951e-05	1.23695e-05	6.45463e-06	3.33988e-06	1.94255e-06	1.43418e-06	1.28962e-06	1.25647e-06	1.25069e-06	1.24171e-06	1.19094e-06	1.05987e-06	8.46031e-07	5.92841e-07	3.60664e-07	1.89891e-07	8.69994e-08	3.5447e-08	1.35864e-08	5.42867e-09	2.46705e-09	1.2317e-09	6.0488e-10	2.69358e-10	1.0478e-10	3.51016e-11	1.00744e-11	2.47246e-12	5.18481e-13
-22.2828	5.09123e-05	8.61928e-05	0.000138439	0.000207471	0.00028794	0.000370322	0.000443698	0.000498462	0.000527962	0.000529214	0.000503018	0.000453515	0.000387374	0.000312855	0.000238589	0.000171877	0.000117151	7.55768e-05	4.59621e-05	2.61081e-05	1.36943e-05	6.58965e-06	2.94691e-06	1.30539e-06	6.63261e-07	4.43478e-07	3.73929e-07	3.51337e-07	3.39981e-07	3.21016e-07	2.81924e-07	2.22035e-07	1.53332e-07	9.17719e-08	4.74008e-08	2.11797e-08	8.30155e-09	2.97065e-09	1.05881e-09	4.2011e-10	1.89489e-10	8.80441e-11	3.80587e-11	1.45156e-11	4.78373e-12	1.35203e-12	3.26839e-13	6.75133e-14	1.1912e-14
-21.1515	5.93658e-05	0.000100485	0.000157354	0.000227702	0.000305856	0.000383806	0.000452504	0.000503122	0.000528507	0.000524785	0.000492524	0.000436877	0.000366443	0.000291041	0.000219194	0.000156473	0.000105397	6.63719e-05	3.86032e-05	2.04905e-05	9.84089e-06	4.26747e-06	1.6892e-06	6.36415e-07	2.55053e-07	1.30728e-07	9.32126e-08	8.13713e-08	7.40875e-08	6.38677e-08	4.95509e-08	3.37113e-08	1.98592e-08	1.00781e-08	4.40767e-09	1.67555e-09	5.68778e-10	1.84335e-10	6.38687e-11	2.54752e-11	1.09948e-11	4.57392e-12	1.70487e-12	5.52069e-13	1.53582e-13	3.65628e-14	7.43875e-15	1.29272e-15	1.91853e-16
-20.0202	7.26606e-05	0.000119481	0.00018183	0.000257696	0.000342019	0.000426506	0.000500173	0.000551322	0.00057085	0.000555528	0.000509327	0.000441803	0.000364304	0.000286304	0.000213899	0.000150593	9.86221e-05	5.9272e-05	3.23364e-05	1.59044e-05	7.03227e-06	2.79734e-06	1.00619e-06	3.32678e-07	1.06851e-07	3.91515e-08	2.07121e-08	1.53733e-08	1.24466e-08	9.41818e-09	6.29805e-09	3.65054e-09	1.82143e-09	7.81427e-10	2.89667e-10	9.44209e-11	2.83907e-11	8.69268e-12	3.02138e-12	1.18504e-12	4.68653e-13	1.69886e-13	5.39608e-14	1.47666e-14	3.46119e-15	6.93495e-16	1.18694e-16	1.73491e-17	2.16539e-18
-18.8889	8.84073e-05	0.000143066	0.000216318	0.000306427	0.000406585	0.00050428	0.00058336	0.000628987	0.000633376	0.000598768	0.000535465	0.000456277	0.000371483	0.000287585	0.000209235	0.000141009	8.68953e-05	4.85276e-05	2.4442e-05	1.10818e-05	4.51921e-06	1.65575e-06	5.4416e-07	1.60741e-07	4.3665e-08	1.2097e-08	4.4312e-09	2.47372e-09	1.64596e-09	1.04541e-09	5.87027e-10	2.85412e-10	1.19512e-10	4.31573e-11	1.35813e-11	3.84615e-12	1.05891e-12	3.19181e-13	1.11169e-13	4.10939e-14	1.43812e-14	4.46871e-15	1.20183e-15	2.77261e-16	5.47023e-17	9.22036e-18	1.32727e-18	1.6315e-19	1.71238e-20
-17.7576	0.000108823	0.000176793	0.000268339	0.000379282	0.000497394	0.00060376	0.000678557	0.000708835	0.000693383	0.000641123	0.000564581	0.000474101	0.000377019	0.000280355	0.000192317	0.000120405	6.8348e-05	3.50621e-05	1.62265e-05	6.76062e-06	2.52714e-06	8.43822e-07	2.51159e-07	6.7357e-08	1.71933e-08	4.86867e-09	1.8295e-09	8.60055e-10	4.15708e-10	1.85405e-10	7.37658e-11	2.59651e-11	8.07528e-12	2.22642e-12	5.52895e-13	1.30007e-13	3.22375e-14	9.39744e-15	3.12301e-15	1.03821e-15	3.1389e-16	8.2822e-17	1.87954e-17	3.65077e-18	6.05967e-19	8.59039e-20	1.03991e-20	1.07489e-21	9.48655e-23
-16.6263	0.000137947	0.000224031	0.000336527	0.000465912	0.000593817	0.000698208	0.000761733	0.000777784	0.000749938	0.000686297	0.00059492	0.000484239	0.000365723	0.000253523	0.000160097	9.17174e-05	4.75659e-05	2.22887e-05	9.40844e-06	3.56333e-06	1.20808e-06	3.6976e-07	1.06943e-07	3.32565e-08	1.31079e-08	6.35544e-09	3.15734e-09	1.4264e-09	5.61136e-10	1.89814e-10	5.50455e-11	1.36857e-11	2.92154e-12	5.37374e-13	8.59891e-14	1.2356e-14	1.76271e-15	3.06733e-16	7.22242e-17	1.92838e-17	4.86765e-18	1.08002e-18	2.06224e-19	3.3695e-20	4.70365e-21	5.60736e-22	5.70789e-23	4.96099e-24	3.68153e-25
-15.4949	0.000174996	0.000278473	0.000406677	0.000545575	0.000675279	0.000776777	0.00083733	0.000850887	0.000815423	0.000732549	0.000610862	0.000468093	0.000327125	0.000207589	0.000119398	6.21881e-05	2.92934e-05	1.24524e-05	4.77222e-06	1.66244e-06	5.48602e-07	1.92958e-07	8.48798e-08	4.61426e-08	2.60367e-08	1.34562e-08	6.06791e-09	2.35147e-09	7.79581e-10	2.20813e-10	5.3415e-11	1.10342e-11	1.94658e-12	2.93315e-13	3.77741e-14	4.1678e-15	3.97986e-16	3.4276e-17	3.0584e-18	3.62108e-19	5.84902e-20	1.011e-20	1.59432e-21	2.18165e-22	2.55859e-23	2.56426e-24	2.19471e-25	1.60389e-26	1.00079e-27
-14.3636	0.000212486	0.000327735	0.000465057	0.000610997	0.000748813	0.000860931	0.000929368	0.00093728	0.000875239	0.000749503	0.000584095	0.000412362	0.000263293	0.000152082	7.95476e-05	3.77144e-05	1.62369e-05	6.40088e-06	2.38931e-06	9.30223e-07	4.39242e-07	2.58519e-07	1.6294e-07	9.59151e-08	4.96587e-08	2.21584e-08	8.46704e-09	2.76504e-09	7.71198e-10	1.83668e-10	3.73488e-11	6.4846e-12	9.61283e-13	1.2167e-13	1.31491e-14	1.21353e-15	9.57031e-17	6.46738e-18	3.79064e-19	2.02466e-20	1.15565e-21	9.01442e-23	9.36371e-24	1.00855e-24	9.79175e-26	8.22228e-27	5.91244e-28	3.63239e-29	1.90565e-30
-13.2323	0.000243438	0.000368034	0.000517894	0.000681902	0.000840674	0.000965697	0.00102459	0.000994423	0.000875895	0.000696679	0.000499457	0.000322981	0.000188902	0.000100317	4.86173e-05	2.16947e-05	9.13153e-06	3.87965e-06	1.891e-06	1.14346e-06	7.77808e-07	5.13764e-07	3.03717e-07	1.55751e-07	6.85567e-08	2.58107e-08	8.30176e-09	2.28028e-09	5.34805e-10	1.07095e-10	1.83108e-11	2.67301e-12	3.33159e-13	3.54536e-14	3.22127e-15	2.49894e-16	1.65525e-17	9.36318e-19	4.52657e-20	1.87656e-21	6.76932e-23	2.25347e-24	8.27778e-26	4.2399e-27	2.80726e-28	1.87589e-29	1.11965e-30	5.76679e-32	2.54212e-33
-12.101	0.000271627	0.00041221	0.000584854	0.000771925	0.000939412	0.00104391	0.00105063	0.000952617	0.000776485	0.000569458	0.000377094	0.000226791	0.000124808	6.344e-05	3.02651e-05	1.41008e-05	7.01908e-06	4.15654e-06	2.89748e-06	2.08773e-06	1.39308e-06	8.17557e-07	4.13906e-07	1.79554e-07	6.65863e-08	2.10922e-08	5.70536e-09	1.31772e-09	2.59855e-10	4.37521e-11	6.28961e-12	7.71981e-13	8.08995e-14	7.23839e-15	5.52962e-16	3.60666e-17	2.00851e-18	9.55005e-20	3.87722e-21	1.34434e-22	3.98449e-24	1.01365e-25	2.25271e-27	4.68868e-29	1.11384e-30	3.73919e-32	1.57022e-33	6.49609e-35	2.38227e-36
-10.9697	0.000307674	0.000468642	0.000657444	0.000841173	0.000973528	0.00101366	0.000947388	0.000795506	0.000602535	0.000414505	0.000261302	0.000152386	8.3078e-05	4.31748e-05	2.2489e-05	1.29066e-05	8.73506e-06	6.55746e-06	4.82948e-06	3.21496e-06	1.86598e-06	9.31594e-07	3.98149e-07	1.45421e-07	4.53638e-08	1.20837e-08	2.74831e-09	5.337e-10	8.84886e-11	1.25267e-11	1.51406e-12	1.56245e-13	1.37666e-14	1.03563e-15	6.65181e-17	3.64781e-18	1.70798e-19	6.82793e-21	2.33053e-22	6.7918e-24	1.69007e-25	3.59189e-27	6.52723e-29	1.01923e-30	1.39695e-32	1.82403e-34	2.81476e-36	6.17586e-38	1.63755e-39
-9.83838	0.000346608	0.000511998	0.000683578	0.000820444	0.000883229	0.00085367	0.000743997	0.000589057	0.00042777	0.000287625	0.000180353	0.000106253	6.00816e-05	3.45906e-05	2.22208e-05	1.64359e-05	1.28521e-05	9.53501e-06	6.30117e-06	3.6113e-06	1.77705e-06	7.48102e-07	2.69087e-07	8.26595e-08	2.16816e-08	4.85583e-09	9.28537e-10	1.51599e-10	2.11324e-11	2.51514e-12	2.55584e-13	2.2175e-14	1.64267e-15	1.03895e-16	5.61048e-18	2.58679e-19	1.01831e-20	3.42262e-22	9.82185e-24	2.40651e-25	5.03431e-27	8.99207e-29	1.37144e-30	1.78658e-32	1.99063e-34	1.90847e-36	1.61511e-38	1.32791e-40	1.33613e-42
-8.70707	0.00036032	0.000499392	0.000620582	0.000692233	0.000696266	0.000636449	0.000533987	0.000415057	0.000300459	0.000202769	0.000128141	7.78825e-05	4.88e-05	3.42877e-05	2.6995e-05	2.16214e-05	1.60457e-05	1.05003e-05	5.93702e-06	2.87847e-06	1.19339e-06	4.22676e-07	1.27843e-07	3.30173e-08	7.28076e-09	1.37081e-09	2.20363e-10	3.02455e-11	3.5444e-12	3.54639e-13	3.02963e-14	2.2098e-15	1.37618e-16	7.31742e-18	3.32201e-19	1.28766e-20	4.26151e-22	1.20416e-23	2.90512e-25	5.98417e-27	1.05245e-28	1.58038e-30	2.02619e-32	2.21804e-34	2.07331e-36	1.65549e-38	1.13103e-40	6.65971e-43	3.48478e-45
-7.57576	0.000326505	0.000420829	0.000489191	0.000517026	0.000501878	0.000451527	0.000378065	0.00029391	0.000211217	0.000141196	9.11363e-05	6.15228e-05	4.66083e-05	3.84482e-05	3.12391e-05	2.30934e-05	1.49403e-05	8.32802e-06	3.97666e-06	1.62322e-06	5.6596e-07	1.68511e-07	4.28411e-08	9.29968e-09	1.72363e-09	2.72763e-10	3.68547e-11	4.25172e-12	4.18794e-13	3.5221e-14	2.5291e-15	1.55058e-16	8.11683e-18	3.62778e-19	1.38439e-20	4.51067e-22	1.25483e-23	2.98052e-25	6.04451e-27	1.04663e-28	1.54734e-30	1.95318e-32	2.10503e-34	1.93704e-36	1.52189e-38	1.02094e-40	5.84839e-43	2.86211e-45	1.19899e-47
-6.44444	0.000256914	0.000314169	0.000353056	0.000367867	0.00035659	0.00032022	0.000264068	0.000199038	0.000139049	9.47956e-05	6.87834e-05	5.57636e-05	4.77198e-05	3.90842e-05	2.86957e-05	1.83276e-05	1.00634e-05	4.7298e-06	1.8998e-06	6.51764e-07	1.90942e-07	4.77648e-08	1.02022e-08	1.86064e-09	2.89737e-10	3.85229e-11	4.3733e-12	4.23909e-13	3.5084e-14	2.47923e-15	1.49588e-16	7.70636e-18	3.38978e-19	1.27311e-20	4.08253e-22	1.1178e-23	2.61317e-25	5.21603e-27	8.88958e-29	1.29357e-30	1.6072e-32	1.70497e-34	1.54429e-36	1.19429e-38	7.88603e-41	4.44604e-43	2.14022e-45	8.79682e-48	3.08764e-50
-5.31313	0.000185402	0.000223789	0.000251241	0.000260956	0.000248023	0.000213554	0.000166711	0.000121157	8.76754e-05	6.88215e-05	5.95657e-05	5.25316e-05	4.31703e-05	3.13991e-05	1.97669e-05	1.06788e-05	4.93507e-06	1.94871e-06	6.57207e-07	1.89274e-07	4.65466e-08	9.77428e-09	1.75258e-09	2.68326e-10	3.50784e-11	3.91569e-12	3.73222e-13	3.03749e-14	2.11082e-15	1.25249e-16	6.3458e-18	2.74526e-19	1.01407e-20	3.19841e-22	8.61361e-24	1.98071e-25	3.889e-27	6.51984e-29	9.33292e-31	1.14072e-32	1.19048e-34	1.06082e-36	8.07126e-39	5.24348e-41	2.90854e-43	1.37755e-45	5.5708e-48	1.92356e-50	5.67115e-53
-4.18182	0.000132025	0.000158703	0.000174208	0.000172442	0.000153053	0.000123191	9.39279e-05	7.36171e-05	6.34999e-05	5.87058e-05	5.30787e-05	4.35877e-05	3.13223e-05	1.93978e-05	1.0293e-05	4.66974e-06	1.80995e-06	5.9915e-07	1.69378e-07	4.08893e-08	8.42926e-09	1.48385e-09	2.23056e-10	2.86323e-11	3.13845e-12	2.93759e-13	2.34792e-14	1.60247e-15	9.33917e-17	4.64772e-18	1.97507e-19	7.16697e-21	2.22074e-22	5.8758e-24	1.32753e-25	2.5611e-27	4.21903e-29	5.93476e-31	7.12848e-33	7.31125e-35	6.40306e-37	4.78832e-39	3.05757e-41	1.66713e-43	7.76171e-46	3.08562e-48	1.04742e-50	3.03596e-53	7.51386e-56
-3.05051	9.13077e-05	0.000104219	0.000106078	9.6636e-05	8.10316e-05	6.68004e-05	5.89173e-05	5.68769e-05	5.60087e-05	5.15728e-05	4.21313e-05	2.98282e-05	1.81335e-05	9.43335e-06	4.19395e-06	1.59276e-06	5.16621e-07	1.43106e-07	3.38533e-08	6.83903e-09	1.17988e-09	1.73831e-10	2.18707e-11	2.34988e-12	2.15612e-13	1.68944e-14	1.13047e-15	6.45972e-17	3.15218e-18	1.31356e-19	4.67441e-21	1.42051e-22	3.68635e-24	8.16932e-26	1.54601e-27	2.49845e-29	3.44796e-31	4.06338e-33	4.08924e-35	3.51422e-37	2.57895e-39	1.61616e-41	8.64875e-44	3.95227e-46	1.54229e-48	5.13933e-51	1.46241e-53	3.55348e-56	7.37324e-59
-1.91919	5.51095e-05	5.74517e-05	5.43545e-05	4.92561e-05	4.64979e-05	4.80506e-05	5.19211e-05	5.3676e-05	4.98371e-05	4.03124e-05	2.80576e-05	1.67236e-05	8.52138e-06	3.70943e-06	1.37916e-06	4.37924e-07	1.18752e-07	2.75004e-08	5.43865e-09	9.18536e-10	1.32481e-10	1.6318e-11	1.71646e-12	1.54189e-13	1.18285e-14	7.74921e-16	4.33552e-17	2.07147e-18	8.45225e-20	2.94524e-21	8.76441e-23	2.2273e-24	4.83382e-26	8.95892e-28	1.418e-29	1.91667e-31	2.21245e-33	2.18098e-35	1.83605e-37	1.31998e-39	8.10405e-42	4.24901e-44	1.9025e-46	7.27463e-49	2.37545e-51	6.62415e-54	1.57747e-56	3.20805e-59	5.57142e-62
-0.787879	2.77499e-05	2.84096e-05	2.98446e-05	3.41612e-05	4.13058e-05	4.83805e-05	5.12705e-05	4.74911e-05	3.79008e-05	2.59152e-05	1.51503e-05	7.56684e-06	3.22779e-06	1.17584e-06	3.6579e-07	9.71727e-08	2.20439e-08	4.27033e-09	7.06426e-10	9.97939e-11	1.20386e-11	1.24017e-12	1.09099e-13	8.19591e-15	5.25789e-16	2.88048e-17	1.34759e-18	5.38381e-20	1.83681e-21	5.35155e-23	1.3315e-24	2.82907e-26	5.13325e-28	7.95402e-30	1.05251e-31	1.18937e-33	1.14776e-35	9.45883e-38	6.6569e-40	4.00089e-42	2.05349e-44	9.00075e-47	3.36912e-49	1.07698e-51	2.94002e-54	6.85403e-57	1.36457e-59	2.32006e-62	3.36865e-65
0.343434	1.49822e-05	1.94915e-05	2.68564e-05	3.59948e-05	4.37669e-05	4.65739e-05	4.27211e-05	3.358e-05	2.25679e-05	1.29571e-05	6.35337e-06	2.66026e-06	9.51159e-07	2.90392e-07	7.57034e-08	1.68518e-08	3.20317e-09	5.19893e-10	7.20528e-11	8.52692e-12	8.61664e-13	7.43514e-14	5.47833e-15	3.44679e-16	1.85178e-17	8.49523e-19	3.32791e-20	1.11322e-21	3.17983e-23	7.75605e-25	1.61545e-26	2.87318e-28	4.36365e-30	5.65921e-32	6.26733e-34	5.92693e-36	4.7863e-38	3.3006e-40	1.94362e-42	9.77363e-45	4.19688e-47	1.53896e-49	4.81897e-52	1.28858e-54	2.94241e-57	5.73754e-60	9.55392e-63	1.35854e-65	1.64968e-68
1.47475	1.36786e-05	2.11157e-05	2.95672e-05	3.62313e-05	3.8269e-05	3.46366e-05	2.68027e-05	1.7718e-05	1.00024e-05	4.82174e-06	1.98468e-06	6.97521e-07	2.09317e-07	5.36328e-08	1.17337e-08	2.1919e-09	3.49611e-10	4.76135e-11	5.53678e-12	5.49751e-13	4.66077e-14	3.37391e-15	2.08541e-16	1.10062e-17	4.95981e-19	1.90845e-20	6.27023e-22	1.75903e-23	4.21359e-25	8.61829e-27	1.50515e-28	2.24455e-30	2.85805e-32	3.10745e-34	2.8849e-36	2.28693e-38	1.548e-40	8.94713e-43	4.41565e-45	1.86081e-47	6.69593e-50	2.0574e-52	5.39794e-55	1.20931e-57	2.31341e-60	3.77895e-63	5.27101e-66	6.27802e-69	6.38498e-72
2.60606	1.53287e-05	2.16577e-05	2.63687e-05	2.75066e-05	2.4531e-05	1.86884e-05	1.21582e-05	6.75406e-06	3.20359e-06	1.29741e-06	4.4863e-07	1.32454e-07	3.33895e-08	7.18657e-09	1.32069e-09	2.07228e-10	2.77628e-11	3.17575e-12	3.1017e-13	2.58655e-14	1.84168e-15	1.11963e-16	5.81174e-18	2.57578e-19	9.74726e-21	3.1494e-22	8.68851e-24	2.04661e-25	4.11621e-27	7.06859e-29	1.03644e-30	1.29756e-32	1.38703e-34	1.26596e-36	9.8657e-39	6.56468e-41	3.72972e-43	1.80932e-45	7.49434e-48	2.65051e-50	8.00396e-53	2.06376e-55	4.54355e-58	8.54105e-61	1.37091e-63	1.87884e-66	2.19863e-69	2.19684e-72	1.87425e-75
3.73737	1.37351e-05	1.65212e-05	1.69885e-05	1.49221e-05	1.11929e-05	7.16878e-06	3.92029e-06	1.83044e-06	7.29719e-07	2.4838e-07	7.21839e-08	1.79112e-08	3.79465e-09	6.86403e-10	1.0601e-10	1.39791e-11	1.57389e-12	1.51297e-13	1.24179e-14	8.70219e-16	5.20681e-17	2.65998e-18	1.16024e-19	4.32097e-21	1.37397e-22	3.73026e-24	8.64696e-26	1.7114e-27	2.89204e-29	4.17275e-31	5.1405e-33	5.40696e-35	4.85586e-37	3.72344e-39	2.43775e-41	1.3627e-43	6.50396e-46	2.65046e-48	9.22216e-51	2.73975e-53	6.94956e-56	1.50512e-58	2.78326e-61	4.39445e-64	5.92413e-67	6.81889e-70	6.70151e-73	5.62343e-76	4.02903e-79
4.86869	8.82454e-06	8.93885e-06	7.73217e-06	5.71094e-06	3.60148e-06	1.93918e-06	8.91486e-07	3.49921e-07	1.17269e-07	3.3555e-08	8.19764e-09	1.70993e-09	3.04529e-10	4.6306e-11	6.0118e-12	6.66393e-13	6.3069e-14	5.09637e-15	3.51613e-16	2.07123e-17	1.04172e-18	4.47335e-20	1.64012e-21	5.13425e-23	1.37227e-24	3.13156e-26	6.10157e-28	1.01504e-29	1.44174e-31	1.74843e-33	1.81038e-35	1.60049e-37	1.20809e-39	7.7858e-42	4.2842e-44	2.01278e-46	8.07392e-49	2.76525e-51	8.08622e-54	2.01892e-56	4.30381e-59	7.83339e-62	1.21733e-64	1.61521e-67	1.82984e-70	1.76995e-73	1.46174e-76	1.03072e-79	6.20549e-83
6	3.9913e-06	3.39992e-06	2.4728e-06	1.53557e-06	8.14161e-07	3.6856e-07	1.42451e-07	4.70086e-08	1.32449e-08	3.18622e-09	6.54429e-10	1.14764e-10	1.71833e-11	2.19667e-12	2.39763e-13	2.23437e-14	1.77782e-15	1.20775e-16	7.00526e-18	3.4692e-19	1.46687e-20	5.29558e-22	1.63227e-23	4.29566e-25	9.65217e-27	1.85173e-28	3.03312e-30	4.24189e-32	5.06509e-34	5.16385e-36	4.49488e-38	3.34057e-40	2.11974e-42	1.14843e-44	5.31229e-47	2.09806e-49	7.07481e-52	2.0369e-54	5.00707e-57	1.05089e-59	1.88316e-62	2.88123e-65	3.76382e-68	4.19795e-71	3.99766e-74	3.25038e-77	2.25643e-80	1.33742e-83	6.76823e-87
[truncated: 51 more columns]

## Sheet: Fig3c_MFF_Hbond_enengy
-106	1.30751e-19	6.48447e-19	3.03292e-18	1.33782e-17	5.56519e-17	2.18324e-16	8.07714e-16	2.81803e-15	9.27175e-15	2.87676e-14	8.4172e-14	2.32249e-13	6.04313e-13	1.48283e-12	3.43117e-12	7.48726e-12	1.54078e-11	2.99029e-11	5.4736e-11	9.45099e-11	1.53968e-10	2.3677e-10	3.43974e-10	4.72827e-10	6.16785e-10	7.67772e-10	9.21498e-10	1.08624e-09	1.29534e-09	1.62419e-09	2.21381e-09	3.30509e-09	5.28881e-09	8.77406e-09	1.46694e-08	2.42548e-08	3.92013e-08	6.14789e-08	9.3097e-08	1.35662e-07	1.8982e-07	2.54748e-07	3.27931e-07	4.05425e-07	4.8268e-07	5.55743e-07	6.22472e-07	6.83306e-07	7.41289e-07
-104.869	9.82685e-19	4.69829e-18	2.11856e-17	9.00967e-17	3.61358e-16	1.36685e-15	4.87585e-15	1.6403e-14	5.204e-14	1.55699e-13	4.39307e-13	1.16891e-12	2.93308e-12	6.94062e-12	1.54884e-11	3.25954e-11	6.46934e-11	1.211e-10	2.1382e-10	3.56171e-10	5.59908e-10	8.31171e-10	1.16647e-09	1.55089e-09	1.96127e-09	2.37642e-09	2.79571e-09	3.26536e-09	3.91209e-09	4.98525e-09	6.91237e-09	1.03772e-08	1.64287e-08	2.662e-08	4.31514e-08	6.89555e-08	1.07623e-07	1.63055e-07	2.38777e-07	3.36961e-07	4.57394e-07	5.96788e-07	7.48862e-07	9.05451e-07	1.05851e-06	1.20245e-06	1.33597e-06	1.46263e-06	1.58998e-06
-103.737	6.83532e-18	3.15011e-17	1.36928e-16	5.61369e-16	2.17063e-15	7.91579e-15	2.7225e-14	8.83082e-14	2.70139e-13	7.79333e-13	2.12033e-12	5.44038e-12	1.31643e-11	3.00406e-11	6.465e-11	1.31216e-10	2.5118e-10	4.53519e-10	7.72466e-10	1.24151e-09	1.88368e-09	2.70036e-09	3.66325e-09	4.71618e-09	5.79282e-09	6.85366e-09	7.94106e-09	9.24773e-09	1.11949e-08	1.45223e-08	2.04027e-08	3.05976e-08	4.76674e-08	7.52153e-08	1.18088e-07	1.82383e-07	2.75064e-07	4.03014e-07	5.715e-07	7.82338e-07	1.03233e-06	1.31273e-06	1.61046e-06	1.91097e-06	2.20231e-06	2.47875e-06	2.7428e-06	3.00451e-06	3.27843e-06
-102.606	4.40193e-17	1.95516e-16	8.1913e-16	3.23699e-15	1.20652e-14	4.24157e-14	1.40639e-13	4.39806e-13	1.29715e-12	3.60817e-12	9.46553e-12	2.34187e-11	5.46438e-11	1.20249e-10	2.49568e-10	4.88519e-10	9.01955e-10	1.5709e-09	2.58141e-09	4.00376e-09	5.86492e-09	8.12354e-09	1.06621e-08	1.3312e-08	1.59217e-08	1.84676e-08	2.11946e-08	2.47681e-08	3.04272e-08	4.01455e-08	5.68303e-08	8.45958e-08	1.29116e-07	1.97987e-07	3.00909e-07	4.49377e-07	6.55555e-07	9.30145e-07	1.27948e-06	1.70257e-06	2.18936e-06	2.72132e-06	3.27513e-06	3.8287e-06	4.36771e-06	4.89019e-06	5.40705e-06	5.93819e-06	6.50565e-06
-101.475	2.6259e-16	1.12383e-15	4.53729e-15	1.72801e-14	6.20776e-14	2.10354e-13	6.72329e-13	2.02683e-12	5.76303e-12	1.54552e-11	3.90914e-11	9.32546e-11	2.09817e-10	4.45244e-10	8.91151e-10	1.68237e-09	2.99606e-09	5.0339e-09	7.98192e-09	1.19502e-08	1.69083e-08	2.26455e-08	2.87926e-08	3.49352e-08	4.08233e-08	4.66535e-08	5.33737e-08	6.29629e-08	7.86664e-08	1.05219e-07	1.49127e-07	2.19085e-07	3.2649e-07	4.85886e-07	7.14915e-07	1.03324e-06	1.45996e-06	2.00959e-06	2.68723e-06	3.48473e-06	4.37975e-06	5.33934e-06	6.32784e-06	7.31715e-06	8.29539e-06	9.27024e-06	1.02651e-05	1.13091e-05	1.24261e-05
-100.343	1.45188e-15	5.98588e-15	2.32835e-14	8.54414e-14	2.95782e-13	9.65916e-13	2.9755e-12	8.64606e-12	2.36976e-11	6.1265e-11	1.49394e-10	3.43609e-10	7.45431e-10	1.52535e-09	2.94419e-09	5.36079e-09	9.20899e-09	1.49285e-08	2.28461e-08	3.30299e-08	4.51691e-08	5.85574e-08	7.22508e-08	8.54344e-08	9.79613e-08	1.10961e-07	1.27383e-07	1.52385e-07	1.93558e-07	2.61103e-07	3.68133e-07	5.31228e-07	7.71125e-07	1.11313e-06	1.5865e-06	2.22185e-06	3.04633e-06	4.07682e-06	5.31321e-06	6.73455e-06	8.30092e-06	9.96229e-06	1.16724e-05	1.34028e-05	1.51512e-05	1.69395e-05	1.88011e-05	2.07636e-05	2.28334e-05
-99.2121	7.44621e-15	2.95646e-14	1.10762e-13	3.91535e-13	1.30582e-12	4.1088e-12	1.21967e-11	3.41548e-11	9.02257e-11	2.24837e-10	5.28516e-10	1.17192e-09	2.45125e-09	4.83663e-09	9.00294e-09	1.5811e-08	2.62027e-08	4.09907e-08	6.05653e-08	8.46038e-08	1.11927e-07	1.40667e-07	1.68835e-07	1.95295e-07	2.20918e-07	2.49676e-07	2.89372e-07	3.51883e-07	4.53062e-07	6.12586e-07	8.54165e-07	1.20627e-06	1.70311e-06	2.38488e-06	3.29616e-06	4.48103e-06	5.97495e-06	7.79487e-06	9.93112e-06	1.23455e-05	1.49784e-05	1.77652e-05	2.06561e-05	2.36309e-05	2.67015e-05	2.98984e-05	3.32464e-05	3.67396e-05	4.03299e-05
-98.0808	3.5458e-14	1.35525e-13	4.88863e-13	1.66412e-12	5.34544e-12	1.62017e-11	4.63334e-11	1.25016e-10	3.18242e-10	7.64293e-10	1.73167e-09	3.70142e-09	7.46414e-09	1.42009e-08	2.54923e-08	4.31849e-08	6.90551e-08	1.04281e-07	1.48834e-07	2.01046e-07	2.5765e-07	3.14569e-07	3.68494e-07	4.18987e-07	4.70588e-07	5.34304e-07	6.2806e-07	7.76111e-07	1.00792e-06	1.35728e-06	1.86248e-06	2.56751e-06	3.52375e-06	4.7903e-06	6.4308e-06	8.50553e-06	1.10592e-05	1.41081e-05	1.76317e-05	2.1575e-05	2.58637e-05	3.04276e-05	3.52235e-05	4.0244e-05	4.55057e-05	5.10185e-05	5.67496e-05	6.26003e-05	6.84103e-05
-96.9495	1.56957e-13	5.77238e-13	2.00393e-12	6.56639e-12	2.03075e-11	5.92708e-11	1.63251e-10	4.24303e-10	1.0406e-09	2.40808e-09	5.25803e-09	1.08329e-08	2.10593e-08	3.86322e-08	6.68835e-08	1.09307e-07	1.68695e-07	2.46021e-07	3.39432e-07	4.43906e-07	5.52121e-07	6.56793e-07	7.54201e-07	8.48038e-07	9.52425e-07	1.09304e-06	1.30602e-06	1.63518e-06	2.12892e-06	2.83852e-06	3.81882e-06	5.13124e-06	6.84726e-06	9.04925e-06	1.18255e-05	1.52584e-05	1.94072e-05	2.42923e-05	2.98887e-05	3.6134e-05	4.29517e-05	5.02786e-05	5.80822e-05	6.63538e-05	7.50731e-05	8.41596e-05	9.34342e-05	0.000102616	0.000111368
-95.8182	6.46772e-13	2.28747e-12	7.63875e-12	2.4083e-11	7.16777e-11	2.01376e-10	5.34011e-10	1.33656e-09	3.15717e-09	7.03829e-09	1.48077e-08	2.94014e-08	5.50966e-08	9.74547e-08	1.62736e-07	2.56633e-07	3.82413e-07	5.38962e-07	7.19602e-07	9.12687e-07	1.10467e-06	1.28549e-06	1.45518e-06	1.62952e-06	1.84291e-06	2.14708e-06	2.60603e-06	3.28928e-06	4.26625e-06	5.60466e-06	7.37407e-06	9.65328e-06	1.25376e-05	1.6141e-05	2.05883e-05	2.59978e-05	3.24579e-05	4.00089e-05	4.86376e-05	5.82922e-05	6.89092e-05	8.04365e-05	9.28332e-05	0.000106034	0.00011989	0.000134105	0.000148229	0.000161695	0.00017394
-94.6869	2.48512e-12	8.44721e-12	2.71186e-11	8.22175e-11	2.35376e-10	6.36244e-10	1.62374e-09	3.91209e-09	8.89776e-09	1.91038e-08	3.87186e-08	7.4079e-08	1.33807e-07	2.28214e-07	3.67628e-07	5.59612e-07	8.0563e-07	1.09837e-06	1.42143e-06	1.75273e-06	2.07201e-06	2.37118e-06	2.66425e-06	2.99359e-06	3.42945e-06	4.06256e-06	4.99195e-06	6.31296e-06	8.11037e-06	1.04605e-05	1.34421e-05	1.71526e-05	2.17214e-05	2.73124e-05	3.4112e-05	4.23018e-05	5.20276e-05	6.33757e-05	7.63695e-05	9.0986e-05	0.000107178	0.000124881	0.000143976	0.000164227	0.000185195	0.000206202	0.000226378	0.000244797	0.000260678
-93.5556	8.92042e-12	2.9122e-11	8.98222e-11	2.61713e-10	7.20281e-10	1.8723e-09	4.59629e-09	1.06555e-08	2.33264e-08	4.82193e-08	9.41239e-08	1.73503e-07	3.02067e-07	4.96814e-07	7.72261e-07	1.13534e-06	1.58052e-06	2.08758e-06	2.62454e-06	3.15714e-06	3.66348e-06	4.15019e-06	4.66422e-06	5.2953e-06	6.16664e-06	7.41643e-06	9.17623e-06	1.15552e-05	1.46369e-05	1.84928e-05	2.32071e-05	2.89066e-05	3.57801e-05	4.40791e-05	5.4094e-05	6.61132e-05	8.0378e-05	9.70529e-05	0.000116218	0.000137881	0.00016198	0.000188355	0.000216675	0.00024634	0.000276412	0.00030564	0.000332625	0.00035608	0.000375119
-92.4242	2.99746e-11	9.39208e-11	2.78125e-10	7.78297e-10	2.05795e-09	5.14126e-09	1.21343e-08	2.7055e-08	5.69836e-08	1.13375e-07	2.13093e-07	3.78403e-07	6.34988e-07	1.00732e-06	1.51162e-06	2.14806e-06	2.89559e-06	3.71307e-06	4.54967e-06	5.36419e-06	6.14867e-06	6.9485e-06	7.87059e-06	9.07424e-06	1.07458e-05	1.30652e-05	1.61762e-05	2.01739e-05	2.51163e-05	3.10581e-05	3.80992e-05	4.64278e-05	5.63428e-05	6.82431e-05	8.25834e-05	9.981e-05	0.000120298	0.000144311	0.000171981	0.000203304	0.000238112	0.000275994	0.00031619	0.000357488	0.000398224	0.000436437	0.000470186	0.000497953	0.000518988
-91.2929	9.44844e-11	2.83963e-10	8.06818e-10	2.16704e-09	5.50172e-09	1.3202e-08	2.99408e-08	6.41728e-08	1.29986e-07	2.48836e-07	4.50239e-07	7.70139e-07	1.24578e-06	1.90685e-06	2.76445e-06	3.80186e-06	4.97238e-06	6.20908e-06	7.44782e-06	8.65906e-06	9.87868e-06	1.12252e-05	1.2894e-05	1.51263e-05	1.81622e-05	2.2193e-05	2.73328e-05	3.36236e-05	4.10754e-05	4.97338e-05	5.97525e-05	7.14459e-05	8.53015e-05	0.000101943	0.000122055	0.000146282	0.000175151	0.000209007	0.000247979	0.000291944	0.000340455	0.000392615	0.000446964	0.00050143	0.000553461	0.000600367	0.000639821	0.000670364	0.000691725
-90.1616	2.79946e-10	8.06564e-10	2.19759e-09	5.66208e-09	1.37944e-08	3.1777e-08	6.92131e-08	1.42537e-07	2.77554e-07	5.11077e-07	8.90068e-07	1.46656e-06	2.28745e-06	3.38038e-06	4.73981e-06	6.3201e-06	8.04256e-06	9.82037e-06	1.1598e-05	1.33943e-05	1.53316e-05	1.76377e-05	2.06122e-05	2.45652e-05	2.97487e-05	3.63066e-05	4.42662e-05	5.35806e-05	6.42143e-05	7.62478e-05	8.99681e-05	0.000105914	0.000124858	0.000147725	0.000175472	0.00020895	0.000248802	0.000295377	0.000348674	0.000408264	0.000473171	0.000541736	0.000611538	0.000679476	0.000742104	0.000796186	0.000839351	0.000870617	0.000890584
-89.0303	7.80996e-10	2.1564e-09	5.63201e-09	1.39138e-08	3.25147e-08	7.18724e-08	1.50282e-07	2.97259e-07	5.56281e-07	9.85075e-07	1.65119e-06	2.62125e-06	3.94426e-06	5.63313e-06	7.65193e-06	9.91833e-06	1.23279e-05	1.47995e-05	1.73299e-05	2.00383e-05	2.31794e-05	2.71109e-05	3.22203e-05	3.88332e-05	4.71358e-05	5.7146e-05	6.87518e-05	8.18121e-05	9.62949e-05	0.00011241	0.000130698	0.000152038	0.000177574	0.000208576	0.000246263	0.000291634	0.00034534	0.000407579	0.000478014	0.000555655	0.000638722	0.000724538	0.000809567	0.000889697	0.000960804	0.00101951	0.00106389	0.00109391	0.00111136
-87.899	2.05419e-09	5.4351e-09	1.36052e-08	3.22224e-08	7.22092e-08	1.53123e-07	3.07287e-07	5.83671e-07	1.04956e-06	1.78737e-06	2.88411e-06	4.41326e-06	6.41224e-06	8.86379e-06	1.16923e-05	1.4785e-05	1.80404e-05	2.14334e-05	2.50757e-05	2.92434e-05	3.43511e-05	4.08695e-05	4.92102e-05	5.96164e-05	7.21065e-05	8.64998e-05	0.000102529	0.000120012	0.00013903	0.000160066	0.000184049	0.000212297	0.00024637	0.00028785	0.000338129	0.000398206	0.00046855	0.000548983	0.000638569	0.00073549	0.000836931	0.000939073	0.00103731	0.00112679	0.00120316	0.00126348	0.00130682	0.00133446	0.00134952
-86.7677	5.09762e-09	1.29276e-08	3.10206e-08	7.04392e-08	1.51381e-07	3.07957e-07	5.93145e-07	1.08193e-06	1.86971e-06	3.06285e-06	4.76004e-06	7.027e-06	9.87245e-06	1.32377e-05	1.70129e-05	2.10852e-05	2.54122e-05	3.00978e-05	3.54364e-05	4.18982e-05	5.00431e-05	6.03829e-05	7.32372e-05	8.86408e-05	0.000106349	0.000125953	0.000147086	0.00016965	0.000194006	0.000221069	0.000252271	0.000289408	0.000334398	0.000389011	0.000454619	0.000531992	0.000621161	0.000721305	0.000830639	0.000946317	0.0010644	0.00118002	0.00128781	0.00138269	0.00146073	0.00152003	0.00156109	0.00158671	0.00160118
-85.6364	1.19366e-08	2.90304e-08	6.68078e-08	1.45508e-07	3.00007e-07	5.857e-07	1.08309e-06	1.89796e-06	3.15357e-06	4.9726e-06	7.45018e-06	1.06255e-05	1.4465e-05	1.88718e-05	2.37319e-05	2.89927e-05	3.47517e-05	4.13206e-05	4.92249e-05	5.91201e-05	7.16354e-05	8.71931e-05	0.000105872	0.00012738	0.000151165	0.000176646	0.000203495	0.000231891	0.000262661	0.000297279	0.000337714	0.000386162	0.000444733	0.000515144	0.000598471	0.000694972	0.000803967	0.000923759	0.00105155	0.00118342	0.00131445	0.00143906	0.00155171	0.00164776	0.0017244	0.00178124	0.00182045	0.00184617	0.00186347
-84.5051	2.63634e-08	6.15396e-08	1.3593e-07	2.84183e-07	5.6253e-07	1.05469e-06	1.87393e-06	3.15723e-06	5.04858e-06	7.67157e-06	1.10977e-05	1.53236e-05	2.02734e-05	2.58403e-05	3.19671e-05	3.8747e-05	4.65059e-05	5.58226e-05	6.7453e-05	8.21625e-05	0.000100509	0.000122656	0.000148303	0.000176769	0.000207249	0.000239143	0.000272379	0.000307626	0.000346322	0.000390532	0.00044266	0.000505092	0.000579839	0.000668246	0.000770778	0.000886902	0.00101502	0.00115243	0.00129533	0.0014389	0.00157764	0.00170585	0.00181852	0.00191217	0.00198563	0.0020403	0.00207988	0.00210939	0.00213395
-83.3737	5.4878e-08	1.2308e-07	2.6121e-07	5.24753e-07	9.98321e-07	1.79955e-06	3.07562e-06	4.98851e-06	7.68814e-06	1.12785e-05	1.57896e-05	2.11719e-05	2.7332e-05	3.42119e-05	4.18986e-05	5.07255e-05	6.13156e-05	7.4523e-05	9.12618e-05	0.00011226	0.000137822	0.000167693	0.000201113	0.000237065	0.000274655	0.000313508	0.000354053	0.000397609	0.000446254	0.00050252	0.000568994	0.000647913	0.000740826	0.000848362	0.000970102	0.00110454	0.00124906	0.00140004	0.00155287	0.00170229	0.00184275	0.0019692	0.00207784	0.00216693	0.00223721	0.00229176	0.00233531	0.00237302	0.00240918
-82.2424	1.0757e-07	2.32086e-07	4.73854e-07	9.15937e-07	1.67707e-06	2.91073e-06	4.7931e-06	7.49779e-06	1.1161e-05	1.58485e-05	2.15428e-05	2.81695e-05	3.56725e-05	4.41287e-05	5.38662e-05	6.55333e-05	8.00656e-05	9.85245e-05	0.000121832	0.000150485	0.000184351	0.000222667	0.000264257	0.000307944	0.000353013	0.000399585	0.000448772	0.000502575	0.000563568	0.000634455	0.000717621	0.00081475	0.00092657	0.00105273	0.00119177	0.00134118	0.00149746	0.00165629	0.00181273	0.00196159	0.00209804	0.00221832	0.00232042	0.00240458	0.00247333	0.00253097	0.00258251	0.00263233	0.00268303
-81.1111	1.9842e-07	4.12393e-07	8.11219e-07	1.51113e-06	2.66751e-06	4.46628e-06	7.10147e-06	1.07409e-05	1.54898e-05	2.13694e-05	2.83333e-05	3.63336e-05	4.54349e-05	5.59452e-05	6.8511e-05	8.41157e-05	0.000103942	0.000129105	0.000160329	0.000197678	0.000240477	0.000287483	0.000337288	0.000388843	0.000441912	0.00049732	0.000556896	0.000623164	0.000698862	0.000786441	0.00088765	0.00100325	0.00113291	0.00127519	0.00142762	0.00158684	0.00174878	0.00190885	0.00206231	0.00220475	0.00233264	0.002444	0.00253884	0.00261929	0.0026892	0.0027533	0.00281596	0.00287992	0.00294549
-79.9798	3.44394e-07	6.90585e-07	1.31104e-06	2.35803e-06	4.02169e-06	6.512e-06	1.0027e-05	1.47148e-05	2.06454e-05	2.78144e-05	3.6196e-05	4.58491e-05	5.70532e-05	7.04241e-05	8.69479e-05	0.000107877	0.000134484	0.000167717	0.000207883	0.000254485	0.000306317	0.000361838	0.000419711	0.000479341	0.000541204	0.000606873	0.000678727	0.000759451	0.000851494	0.000956601	0.00107552	0.0012079	0.00135227	0.00150621	0.00166646	0.00182917	0.00199008	0.00214489	0.00228964	0.00242119	0.00253777	0.00263936	0.00272783	0.0028067	0.00288041	0.00295322	0.00302799	0.0031052	0.00318269
-78.8485	5.63042e-07	1.09124e-06	2.00349e-06	3.48759e-06	5.76307e-06	9.05454e-06	1.35552e-05	1.93942e-05	2.66277e-05	3.52756e-05	4.54115e-05	5.72924e-05	7.14866e-05	8.89367e-05	0.000110899	0.00013873	0.000173557	0.000215924	0.000265562	0.000321403	0.000381882	0.000445467	0.00051124	0.000579314	0.000650939	0.000728269	0.000813857	0.000910081	0.00101864	0.00114024	0.00127447	0.00141985	0.00157398	0.00173373	0.00189542	0.00205509	0.00220881	0.00235302	0.00248498	0.00260318	0.00270769	0.00280024	0.00288411	0.00296344	0.00304239	0.0031239	0.00320875	0.00329504	0.0033785
-77.7172	8.69434e-07	1.63236e-06	2.90601e-06	4.91138e-06	7.89287e-06	1.20871e-05	1.76893e-05	2.48359e-05	3.36219e-05	4.41695e-05	5.67395e-05	7.18568e-05	9.03918e-05	0.000113539	0.00014265	0.000178939	0.000223127	0.00027517	0.000334188	0.000398692	0.000467063	0.000538134	0.000611679	0.000688603	0.000770772	0.000860546	0.000960181	0.0010713	0.00119455	0.00132949	0.00147464	0.00162767	0.00178556	0.00194485	0.00210183	0.00225287	0.0023947	0.00252489	0.00264214	0.00274657	0.00283985	0.002925	0.00300591	0.00308658	0.00317004	0.00325741	0.00334727	0.00343574	0.00351736
-76.5859	1.27487e-06	2.32556e-06	4.02864e-06	6.63856e-06	1.04282e-05	1.56599e-05	2.2563e-05	3.13366e-05	4.21918e-05	5.54371e-05	7.15837e-05	9.14294e-05	0.000116064	0.000146749	0.000184676	0.000230638	0.000284744	0.0003463	0.000413945	0.00048606	0.000561326	0.000639232	0.000720346	0.000806219	0.000898974	0.00100072	0.00111299	0.00123641	0.00137051	0.00151389	0.00166432	0.00181901	0.0019747	0.00212796	0.00227538	0.00241391	0.00254124	0.00265616	0.00275876	0.00285055	0.00293429	0.00301358	0.00309216	0.00317311	0.00325788	0.00334567	0.00343329	0.00351579	0.00358767
-75.4545	1.79089e-06	3.18652e-06	5.3966e-06	8.7183e-06	1.34728e-05	1.99847e-05	2.85749e-05	3.95804e-05	5.34062e-05	7.06005e-05	9.19198e-05	0.000118342	0.000150985	0.000190915	0.000238875	0.00029502	0.000358772	0.000428895	0.000503821	0.000582151	0.000663159	0.000747108	0.000835231	0.000929393	0.00103154	0.00114313	0.00126478	0.0013961	0.00153581	0.00168191	0.00183184	0.00198271	0.00213135	0.00227458	0.00240946	0.0025337	0.00264596	0.00274618	0.00283559	0.0029166	0.0029924	0.00306645	0.00314171	0.00321988	0.00330077	0.00338207	0.00345966	0.00352866	0.0035847
-74.3232	2.4412e-06	4.25738e-06	7.08845e-06	1.12982e-05	1.72953e-05	2.55235e-05	3.64654e-05	5.06641e-05	6.87598e-05	9.1522e-05	0.000119849	0.000154704	0.000196968	0.000247229	0.000305569	0.000371426	0.000443634	0.000520679	0.000601123	0.000684079	0.000769541	0.000858433	0.000952345	0.00105304	0.00116194	0.00127969	0.00140606	0.00153998	0.00167975	0.00182319	0.00196781	0.00211083	0.00224929	0.00238036	0.00250163	0.00261152	0.00270964	0.00279682	0.002875	0.00294692	0.00301561	0.00308377	0.0031532	0.00322417	0.00329522	0.00336329	0.00342441	0.00347482	0.00351201
-73.1919	3.27941e-06	5.63443e-06	9.2741e-06	1.46676e-05	2.23638e-05	3.29873e-05	4.72377e-05	6.58901e-05	8.9787e-05	0.000119807	0.000156792	0.000201433	0.000254111	0.000314739	0.000382674	0.000456744	0.000535453	0.000617337	0.000701375	0.000787318	0.000875779	0.000968057	0.00106572	0.00117011	0.00128198	0.0014013	0.00152733	0.00165875	0.00179386	0.00193066	0.00206681	0.00219969	0.00232656	0.00244488	0.00255276	0.00264932	0.00273489	0.0028109	0.00287957	0.00294342	0.00300479	0.00306534	0.00312562	0.00318483	0.0032409	0.00329092	0.003332	0.00336215	0.00338094
-72.0606	4.4039e-06	7.48378e-06	1.22228e-05	1.92409e-05	2.92766e-05	4.31752e-05	6.1862e-05	8.62972e-05	0.000117405	0.000155977	0.000202562	0.000257338	0.000320022	0.000389823	0.000465498	0.000545526	0.000628407	0.000712998	0.000798817	0.000886157	0.000975984	0.00106961	0.0011683	0.00127287	0.00138355	0.00149998	0.00162132	0.00174643	0.00187384	0.00200175	0.00212793	0.0022498	0.00236475	0.00247054	0.00256579	0.00265027	0.00272485	0.00279124	0.00285148	0.00290748	0.00296063	0.00301147	0.0030596	0.00310367	0.00314177	0.00317191	0.00319283	0.00320444	0.003208
-70.9293	5.95462e-06	1.00219e-05	1.62504e-05	2.54458e-05	3.85595e-05	5.66488e-05	8.08054e-05	0.00011205	0.000151203	0.000198753	0.00025475	0.000318744	0.000389796	0.000466564	0.00054748	0.000630995	0.000715855	0.000801352	0.000887444	0.000974715	0.00106415	0.00115682	0.00125359	0.00135491	0.00146083	0.00157104	0.00168497	0.00180175	0.00192015	0.00203838	0.00215413	0.00226476	0.00236776	0.00246131	0.00254461	0.00261804	0.00268282	0.00274062	0.00279296	0.00284091	0.00288483	0.00292436	0.00295859	0.00298624	0.00300614	0.00301769	0.00302127	0.00301838	0.00301129
-69.798	8.07837e-06	1.34464e-05	2.15952e-05	3.35229e-05	5.03699e-05	7.33375e-05	0.000103561	0.00014195	0.000189034	0.000244839	0.000308845	0.000380025	0.00045697	0.000538075	0.000621754	0.000706664	0.000791887	0.000877046	0.000962295	0.0010482	0.00113555	0.0012251	0.00131746	0.00141304	0.00151203	0.00161446	0.00172006	0.00182815	0.00193742	0.00204587	0.00215094	0.00224997	0.00234076	0.00242207	0.00249382	0.00255693	0.00261278	0.00266268	0.00270743	0.00274713	0.00278127	0.00280898	0.00282926	0.00284141	0.00284532	0.00284178	0.00283251	0.00281997	0.00280673
-68.6667	1.08614e-05	1.78263e-05	2.82548e-05	4.33028e-05	6.42275e-05	9.22581e-05	0.000128423	0.000173369	0.000227217	0.000289503	0.000359229	0.000435004	0.00051524	0.00059836	0.000682968	0.000767984	0.000852714	0.000936874	0.00102054	0.00110407	0.00118799	0.00127292	0.0013595	0.00144836	0.00154004	0.00163486	0.00173265	0.00183257	0.00193294	0.00203136	0.00212511	0.00221176	0.00228974	0.00235865	0.00241918	0.00247264	0.00252031	0.0025629	0.00260035	0.00263189	0.00265641	0.00267286	0.00268059	0.0026797	0.00267115	0.00265684	0.00263935	0.00262148	0.00260561
-67.5354	1.42497e-05	2.2993e-05	3.58539e-05	5.40747e-05	7.89263e-05	0.000111541	0.000152722	0.000202775	0.000261426	0.000327844	0.00040078	0.00047876	0.000560285	0.000643973	0.000728645	0.000813355	0.000897404	0.000980357	0.00106206	0.00114264	0.00122256	0.00130251	0.00138341	0.00146622	0.00155174	0.00164026	0.00173136	0.00182366	0.00191496	0.00200256	0.00208389	0.00215717	0.00222178	0.00227832	0.00232816	0.00237276	0.00241298	0.00244876	0.00247919	0.00250283	0.00251829	0.00252466	0.00252187	0.00251083	0.0024934	0.00247221	0.00245019	0.00243007	0.00241376
-66.404	1.79952e-05	2.84934e-05	4.36314e-05	6.46512e-05	9.27392e-05	0.000128846	0.000173508	0.000226735	0.000287995	0.000356314	0.000430452	0.000509084	0.000590926	0.000674782	0.000759543	0.000844179	0.000927778	0.00100964	0.00108942	0.0011672	0.00124356	0.00131952	0.00139628	0.00147498	0.00155631	0.00164017	0.00172545	0.00181012	0.00189156	0.00196712	0.00203487	0.00209405	0.00214522	0.0021899	0.00222986	0.00226635	0.0022996	0.00232872	0.00235207	0.00236785	0.00237467	0.00237204	0.00236051	0.00234171	0.00231814	0.00229278	0.00226861	0.00224804	0.0022324
-65.2727	2.16702e-05	3.36542e-05	5.05932e-05	7.36579e-05	0.000103895	0.000142063	0.000188493	0.000243037	0.000305112	0.000373831	0.000448148	0.000526969	0.000609177	0.000693604	0.000779006	0.000864097	0.000947692	0.00102891	0.00110738	0.00118339	0.00125781	0.00133193	0.00140705	0.00148412	0.00156327	0.00164363	0.0017233	0.00179969	0.00187012	0.00193251	0.00198595	0.00203097	0.00206923	0.00210287	0.00213368	0.0021624	0.00218847	0.0022103	0.0022258	0.00223312	0.00223117	0.00221999	0.00220075	0.00217565	0.00214756	0.0021196	0.00209458	0.00207444	0.00205991
-64.1414	2.47653e-05	3.77607e-05	5.58045e-05	7.99673e-05	0.000111167	0.000150037	0.000196834	0.000251432	0.000313386	0.000382027	0.000456542	0.000535989	0.000619253	0.000705006	0.000791737	0.000877892	0.000962129	0.0010436	0.00112215	0.00119836	0.00127336	0.00134848	0.00142475	0.00150245	0.00158084	0.00165812	0.00173171	0.00179883	0.00185723	0.0019058	0.00194491	0.00197629	0.00200242	0.00202563	0.00204736	0.00206767	0.00208531	0.00209822	0.00210425	0.00210181	0.00209032	0.00207039	0.00204376	0.00201302	0.00198126	0.00195155	0.00192635	0.00190704	0.0018937
-63.0101	2.68479e-05	4.02935e-05	5.87145e-05	8.31055e-05	0.000114324	0.000152992	0.00019944	0.000253702	0.000315555	0.000384548	0.000459999	0.00054095	0.000626124	0.000713938	0.000802642	0.000890569	0.000976449	0.00105968	0.00114043	0.00121952	0.0012981	0.00137713	0.00145693	0.00153682	0.00161504	0.00168897	0.00175566	0.0018126	0.00185837	0.00189305	0.00191826	0.00193664	0.00195102	0.00196357	0.00197515	0.0019852	0.00199205	0.0019936	0.00198797	0.00197411	0.00195204	0.00192293	0.00188895	0.00185298	0.00181812	0.00178722	0.00176223	0.00174387	0.0017315
-61.8788	2.77209e-05	4.11293e-05	5.93812e-05	8.34595e-05	0.000114257	0.000152495	0.000198672	0.000253026	0.000315521	0.000385806	0.000463171	0.000546501	0.000634292	0.000724772	0.000816128	0.000906815	0.000995846	0.00108296	0.00116856	0.00125348	0.00133848	0.00142381	0.00150877	0.00159157	0.0016695	0.00173938	0.00179833	0.00184445	0.00187735	0.00189833	0.00190997	0.00191541	0.00191747	0.0019179	0.00191704	0.001914	0.0019071	0.00189459	0.0018752	0.00184852	0.00181516	0.00177676	0.00173576	0.00169511	0.00165778	0.00162617	0.00160159	0.00158397	0.00157201
-60.7475	2.75178e-05	4.0622e-05	5.8501e-05	8.22023e-05	0.000112733	0.000150976	0.000197601	0.000252995	0.000317184	0.00038977	0.000469892	0.000556246	0.000647189	0.00074094	0.000835859	0.000930715	0.00102488	0.00111835	0.00121156	0.00130497	0.00139867	0.00149188	0.00158275	0.00166843	0.00174548	0.00181049	0.00186094	0.00189576	0.00191565	0.00192286	0.0019206	0.00191217	0.00190014	0.00188589	0.00186954	0.00185025	0.0018268	0.00179813	0.00176367	0.00172365	0.00167914	0.00163203	0.00158483	0.00154038	0.00150126	0.00146927	0.00144493	0.0014274	0.00141484
-59.6162	2.66957e-05	3.95361e-05	5.72419e-05	8.09818e-05	0.000111909	0.000151048	0.000199173	0.000256692	0.000323559	0.000399228	0.000482677	0.000572505	0.000667111	0.000764925	0.000864648	0.000965426	0.00106692	0.00116917	0.00127233	0.00137626	0.00148009	0.00158191	0.00167873	0.00176678	0.00184212	0.0019014	0.00194264	0.00196565	0.00197205	0.0019648	0.00194743	0.00192318	0.00189442	0.00186242	0.00182749	0.00178935	0.00174755	0.00170181	0.00165227	0.00159959	0.00154503	0.0014905	0.00143837	0.0013911	0.00135071	0.00131825	0.00129346	0.00127488	0.0012603
-58.4848	2.59377e-05	3.88676e-05	5.69577e-05	8.15105e-05	0.000113795	0.000154898	0.000205577	0.000266139	0.000336383	0.000415613	0.00050274	0.000596437	0.000695337	0.000798228	0.000904199	0.0010127	0.0011235	0.00123647	0.00135126	0.00146691	0.0015815	0.00169198	0.00179432	0.00188398	0.00195672	0.00200939	0.00204063	0.00205106	0.00204303	0.00201995	0.00198548	0.00194285	0.00189447	0.00184193	0.00178619	0.00172784	0.00166736	0.0016052	0.00154191	0.0014783	0.00141554	0.0013553	0.00129953	0.00125017	0.00120854	0.00117495	0.00114849	0.00112729	0.0011091
-57.3535	2.6006e-05	3.96268e-05	5.88917e-05	8.51991e-05	0.000119852	0.000163888	0.000217935	0.000282127	0.000356108	0.000439125	0.000530171	0.000628161	0.000732089	0.000841133	0.000954706	0.00107243	0.00119398	0.0013189	0.00144622	0.00157408	0.0016995	0.00181831	0.00192551	0.00201593	0.00208515	0.00213031	0.00215064	0.00214744	0.00212359	0.00208281	0.00202891	0.00196534	0.00189494	0.00182007	0.00174269	0.00166443	0.00158656	0.00150998	0.0014353	0.00136313	0.00129428	0.00122991	0.00117143	0.00112012	0.00107665	0.0010407	0.00101097	0.000985528	0.000962361
-56.2222	2.75941e-05	4.26408e-05	6.39374e-05	9.28995e-05	0.000130758	0.000178396	0.000236246	0.000304271	0.000382043	0.000468884	0.000564021	0.000666719	0.000776354	0.000892442	0.0010146	0.00114249	0.00127561	0.00141306	0.00155322	0.00169332	0.00182931	0.00195594	0.00206727	0.0021576	0.0022224	0.00225912	0.00226749	0.00224935	0.00220802	0.00214753	0.00207205	0.00198559	0.00189189	0.00179442	0.00169629	0.00160003	0.00150739	0.00141929	0.00133606	0.00125775	0.00118458	0.00111711	0.00105614	0.00100233	0.000955843	0.00091602	0.000881503	0.000850578	0.000821686
-55.0909	3.11973e-05	4.83959e-05	7.24689e-05	0.000104749	0.000146296	0.000197777	0.000259429	0.000331118	0.000412472	0.000503024	0.000602333	0.000710035	0.000825847	0.00094952	0.00108079	0.00121925	0.00136422	0.00151435	0.00166733	0.00181948	0.00196564	0.00209948	0.00221419	0.00230355	0.00236297	0.00239017	0.00238534	0.0023508	0.00229028	0.00220833	0.0021098	0.00199969	0.00188298	0.00176438	0.00164802	0.00153696	0.00143298	0.00133658	0.00124743	0.00116486	0.00108841	0.00101805	0.000954051	0.000896669	0.000845801	0.00080079	0.000760515	0.000723704	0.000689316
-53.9596	3.70001e-05	5.69112e-05	8.422e-05	0.000120083	0.000165331	0.000220412	0.000285442	0.000360314	0.000444843	0.000538876	0.00064233	0.000755174	0.000877373	0.00100883	0.00114934	0.00129844	0.00145523	0.00161796	0.00178358	0.00194745	0.00210325	0.00224354	0.00236066	0.00244794	0.00250074	0.00251707	0.00249757	0.00244506	0.0023639	0.00225944	0.00213763	0.00200475	0.00186712	0.00173055	0.00159976	0.00147785	0.00136609	0.00126423	0.00117107	0.00108522	0.00100562	0.000931806	0.000863766	0.000801642	0.000745388	0.000694609	0.000648607	0.000606604	0.000567985
-52.8283	4.47782e-05	6.76466e-05	9.82267e-05	0.000137443	0.000185897	0.000243896	0.000311557	0.000388942	0.000476163	0.000573415	0.000680936	0.000798939	0.00092755	0.00106677	0.00121643	0.00137604	0.00154451	0.00171961	0.00189752	0.0020725	0.00223704	0.00238256	0.0025006	0.00258412	0.00262853	0.00263219	0.00259632	0.00252446	0.00242191	0.00229517	0.00215151	0.00199862	0.00184392	0.00169385	0.00155314	0.00142434	0.00130785	0.00120247	0.00110621	0.00101708	0.000933712	0.000855511	0.000782506	0.000715004	0.000653257	0.000597258	0.000546737	0.000501281	0.000460492
-51.697	5.38443e-05	7.94934e-05	0.000112895	0.000154748	0.000205502	0.000265454	0.000334877	0.000414118	0.00050363	0.000603922	0.000715458	0.00083859	0.000973528	0.00112035	0.00127895	0.00144884	0.00162867	0.00181568	0.00200511	0.00219002	0.00236163	0.00251027	0.0026268	0.00270399	0.00273752	0.00272634	0.00267251	0.00258065	0.00245725	0.0023102	0.00214813	0.00197978	0.00181317	0.00165469	0.00150846	0.00137607	0.00125687	0.00114882	0.00104937	0.000956343	0.000868407	0.000785187	0.000707022	0.000634574	0.000568456	0.000508992	0.000456163	0.000409679	0.000369089
-50.5657	6.30961e-05	9.09142e-05	0.000126265	0.000169701	0.000221658	0.000282579	0.000353018	0.000433664	0.000525274	0.000628562	0.000744093	0.000872258	0.00101332	0.00116744	0.00133462	0.00151432	0.00170486	0.00190276	0.00210215	0.00229476	0.00247054	0.00261892	0.00273034	0.00279773	0.00281741	0.00278931	0.00271671	0.00260554	0.0024637	0.00230034	0.00212504	0.00194703	0.00177415	0.00161211	0.00146393	0.00133009	0.00120907	0.0010983	0.000995142	0.000897638	0.000804879	0.000716964	0.000634673	0.000559017	0.00049084	0.000430573	0.000378176	0.000333205	0.000294946
-49.4343	7.12123e-05	0.000100264	0.000136465	0.000180355	0.000232512	0.000293656	0.000364678	0.000446564	0.00054026	0.000646537	0.00076594	0.000898849	0.00104559	0.00120647	0.00138156	0.00157018	0.00177013	0.00197695	0.00218349	0.00238011	0.00255569	0.00269905	0.00280076	0.00285441	0.00285748	0.00281131	0.00272065	0.00259284	0.00243697	0.00226298	0.00208074	0.00189914	0.00172517	0.00156335	0.00141554	0.00128127	0.00115853	0.00104475	0.000937669	0.000835936	0.000739286	0.000648367	0.00056432	0.000488311	0.000421143	0.000363061	0.000313733	0.00027237	0.000237902
-48.303	7.69741e-05	0.000106219	0.000142212	0.000185627	0.000237307	0.000298298	0.000369779	0.000452909	0.000548657	0.000657717	0.000780556	0.000917565	0.0010692	0.0012359	0.00141774	0.00161368	0.00182071	0.00203316	0.00224248	0.00243785	0.00260744	0.00274014	0.00282725	0.00286372	0.00284864	0.00278502	0.00267908	0.0025393	0.00237537	0.00219728	0.00201437	0.00183449	0.00166335	0.00150422	0.00135795	0.00122362	0.00109924	0.000982739	0.000872593	0.000768241	0.000670074	0.000579139	0.000496684	0.000423717	0.000360701	0.000307441	0.000263155	0.000226654	0.000196568
-47.1717	7.96045e-05	0.000108138	0.00014314	0.000185523	0.000236431	0.000297181	0.000369108	0.000453373	0.000550828	0.00066203	0.000787398	0.000927414	0.0010827	0.00125379	0.00144052	0.00164118	0.00185165	0.00206488	0.00227109	0.0024587	0.00261587	0.00273233	0.00280087	0.00281831	0.00278561	0.00270738	0.00259093	0.00244521	0.00227976	0.00210378	0.00192543	0.00175116	0.00158535	0.00143025	0.00128622	0.00115237	0.00102722	0.000909518	0.000798605	0.000694656	0.000598506	0.000511294	0.000434038	0.000367287	0.000310938	0.000264242	0.000225959	0.000194596	0.000168659
-46.0404	7.89729e-05	0.000106198	0.000139796	0.000180941	0.000231017	0.000291477	0.000363643	0.000448538	0.000546841	0.000659013	0.000785524	0.000927019	0.00108425	0.00125764	0.00144648	0.00164804	0.0018569	0.00206475	0.00226099	0.00243403	0.00257289	0.00266891	0.00271695	0.00271591	0.00266848	0.00258041	0.00245941	0.00231407	0.00215299	0.00198407	0.00181395	0.00164772	0.00148872	0.00133864	0.00119785	0.0010659	0.000942126	0.000826115	0.000717984	0.00061837	0.000528207	0.000448372	0.000379362	0.000321077	0.00027278	0.000233214	0.000200823	0.000174014	0.000151388
-44.9091	7.55646e-05	0.000101215	0.000133293	0.000173166	0.000222327	0.000282205	0.00035398	0.000438483	0.000536264	0.000647798	0.0007737	0.000914775	0.00107174	0.00124457	0.00143168	0.00162913	0.00183026	0.00202593	0.00220549	0.00235818	0.00247469	0.00254854	0.00257683	0.00256032	0.00250294	0.00241079	0.00229118	0.00215169	0.00199948	0.00184092	0.00168127	0.00152457	0.00137357	0.00122987	0.00109418	0.000966732	0.000847629	0.000737166	0.000635913	0.000544607	0.000463923	0.000394204	0.000335269	0.000286352	0.000246181	0.000213173	0.000185689	0.00016227	0.000141823
-43.7778	7.02347e-05	9.42717e-05	0.000124822	0.000163328	0.000211247	0.000269866	0.000340168	0.000422837	0.000518404	0.00062746	0.000750782	0.00088919	0.00104308	0.00121169	0.00139233	0.00157992	0.00176697	0.00194424	0.00210185	0.00223067	0.00232358	0.00237639	0.00238816	0.00236097	0.00229917	0.0022085	0.00209523	0.00196552	0.00182505	0.00167882	0.00153104	0.00138514	0.00124368	0.00110845	0.000980649	0.000861112	0.000750527	0.000649568	0.000558886	0.000478976	0.000410003	0.000351657	0.000303107	0.000263059	0.000229929	0.000202064	0.000177984	0.000156574	0.000137184
-42.6465	6.38756e-05	8.63216e-05	0.000115265	0.000152099	0.00019814	0.000254485	0.000321956	0.000401186	0.000492781	0.000597477	0.000716101	0.000849258	0.000996746	0.00115687	0.00132593	0.00149805	0.00166561	0.00182005	0.001953	0.00205739	0.00212833	0.00216363	0.0021637	0.00213116	0.00207009	0.00198532	0.00188182	0.00176433	0.00163724	0.00150455	0.00136985	0.00123627	0.0011064	0.000982305	0.000865581	0.000757449	0.00065886	0.00057052	0.000492843	0.000425862	0.00036915	0.000321808	0.000282528	0.000249739	0.000221808	0.000197262	0.00017498	0.000154319	0.000135126
-41.5152	5.71614e-05	7.79727e-05	0.000105073	0.000139717	0.00018304	0.000235969	0.000299243	0.00037352	0.000459515	0.000558024	0.000669739	0.000794817	0.000932312	0.00107967	0.00123252	0.00138482	0.00152953	0.00165938	0.00176789	0.00185004	0.00190285	0.00192548	0.00191898	0.00188589	0.00182955	0.00175369	0.00166201	0.00155809	0.00144538	0.00132725	0.00120694	0.00108743	0.000971407	0.000861084	0.000758236	0.000664196	0.000579864	0.000505702	0.000441707	0.000387401	0.00034186	0.000303792	0.000271672	0.000243921	0.000219099	0.000196095	0.000174262	0.000153465	0.000134021
-40.3838	5.04638e-05	6.94933e-05	9.43901e-05	0.000126237	0.000165996	0.00021448	0.000272402	0.000340476	0.000419461	0.000510071	0.000612686	0.000726906	0.000851115	0.000982213	0.00111567	0.00124592	0.00136701	0.00147329	0.00156006	0.00162405	0.00166357	0.00167848	0.00166994	0.00163997	0.00159108	0.00152593	0.00144722	0.00135767	0.00126013	0.00115753	0.00105288	0.000949061	0.000848702	0.000754012	0.000666708	0.000587971	0.00051843	0.000458166	0.000406752	0.000363316	0.000326645	0.000295315	0.000267845	0.000242863	0.000219283	0.000196444	0.000174193	0.000152864	0.000133148
-39.2525	4.3923e-05	6.09684e-05	8.32901e-05	0.000111802	0.000147329	0.000190612	0.00024236	0.000303296	0.000374125	0.00045535	0.000546962	0.000648077	0.000756669	0.000869527	0.000982487	0.00109087	0.00119003	0.00127585	0.00134511	0.00139571	0.0014267	0.00143819	0.00143109	0.00140683	0.0013671	0.00131373	0.00124867	0.00117404	0.00109223	0.00100588	0.000917738	0.000830506	0.000746626	0.000668112	0.000596433	0.000532458	0.000476462	0.000428175	0.000386882	0.000351536	0.000320884	0.000293603	0.000268441	0.000244358	0.000220681	0.0001972	0.0001742	0.000152385	0.000132691
-38.1212	3.75861e-05	5.24724e-05	7.19468e-05	9.6777e-05	0.00012768	0.000165339	0.000210434	0.000263635	0.000325502	0.000396284	0.000475646	0.000562426	0.000654534	0.000749049	0.000842499	0.000931243	0.00101186	0.00108144	0.00113781	0.00117959	0.00120618	0.00121765	0.00121456	0.00119778	0.00116834	0.00112742	0.00107639	0.00101692	0.000951013	0.000881002	0.000809355	0.000738491	0.000670551	0.000607222	0.000549623	0.000498285	0.000453191	0.000413881	0.000379572	0.000349272	0.000321894	0.000296358	0.000271719	0.000247294	0.000222797	0.000198405	0.000174745	0.00015276	0.000133496
-36.9899	3.15144e-05	4.4161e-05	6.06799e-05	8.17139e-05	0.000107887	0.000139815	0.000178113	0.000223345	0.00027591	0.000335853	0.000402671	0.000475179	0.000551515	0.000629284	0.000705802	0.00077838	0.00084457	0.00090234	0.000950172	0.000987099	0.00101265	0.00102677	0.00102966	0.00102168	0.00100329	0.000975144	0.000938127	0.000893516	0.000842983	0.000788528	0.000732296	0.000676355	0.000622473	0.000571964	0.000525613	0.000483711	0.00044613	0.00041244	0.000382006	0.000354059	0.000327774	0.000302346	0.000277119	0.00025172	0.000226178	0.000200967	0.000176938	0.000155153	0.000136646
-35.8586	2.58182e-05	3.62633e-05	4.98881e-05	6.72255e-05	8.88089e-05	0.000115176	0.000146856	0.000184306	0.000227807	0.000277314	0.00033233	0.000391852	0.000454402	0.000518167	0.000581178	0.000641505	0.000697412	0.000747465	0.000790583	0.000826035	0.000853373	0.000872336	0.000882755	0.000884503	0.000877539	0.000862016	0.000838429	0.000807702	0.000771199	0.000730598	0.000687697	0.00064418	0.000601433	0.000560442	0.000521788	0.00048571	0.000452198	0.000421053	0.000391922	0.000364319	0.000337661	0.000311365	0.000284993	0.000258406	0.000231871	0.000206067	0.000181972	0.000160661	0.000143063
-34.7273	2.0631e-05	2.9019e-05	3.99495e-05	5.38574e-05	7.11912e-05	9.24125e-05	0.000117976	0.000148273	0.000183543	0.000223769	0.000268591	0.000317281	0.000368778	0.00042179	0.000474925	0.000526826	0.00057628	0.000622284	0.000664051	0.000700964	0.000732492	0.000758092	0.000777171	0.00078911	0.000793388	0.000789748	0.000778352	0.00075985	0.000735331	0.000706165	0.000673788	0.000639511	0.000604395	0.000569236	0.000534608	0.000500933	0.000468507	0.000437482	0.000407813	0.00037924	0.000351337	0.000323652	0.000295893	0.000268095	0.000240705	0.000214535	0.000190612	0.000169947	0.000153307
-33.596	1.60664e-05	2.26177e-05	3.11507e-05	4.20187e-05	5.56016e-05	7.23068e-05	9.25511e-05	0.000116716	0.000145077	0.000177721	0.000214485	0.000254928	0.00029836	0.000343916	0.000390658	0.000437675	0.000484155	0.000529402	0.000572797	0.000613702	0.000651369	0.000684877	0.000713158	0.000735118	0.000749828	0.000756722	0.000755734	0.000747307	0.000732286	0.000711729	0.000686714	0.000658223	0.000627121	0.000594208	0.000560282	0.000526142	0.000492506	0.000459883	0.000428464	0.000398103	0.000368431	0.000339057	0.000309798	0.000280838	0.000252766	0.000226478	0.000202986	0.000183182	0.000167625
-32.4646	1.21897e-05	1.71704e-05	2.3665e-05	3.1969e-05	4.24213e-05	5.54095e-05	7.13573e-05	9.06868e-05	0.000113758	0.000140798	0.000171841	0.000206705	0.000245011	0.000286241	0.000329823	0.000375197	0.000421843	0.000469241	0.000516779	0.000563645	0.000608744	0.000650703	0.000687991	0.000719115	0.000742865	0.0007585	0.000765823	0.000765114	0.000756965	0.000742096	0.000721241	0.000695148	0.000664664	0.00063082	0.000594843	0.000558031	0.000521538	0.000486153	0.000452181	0.000419483	0.000387683	0.000356433	0.000325666	0.000295714	0.000267284	0.00024131	0.000218725	0.000200237	0.00018615
-31.3333	9.01492e-06	1.27139e-05	1.75656e-05	2.38364e-05	3.18579e-05	4.20352e-05	5.48371e-05	7.07611e-05	9.02746e-05	0.000113748	0.000141396	0.000173256	0.000209205	0.000249008	0.000292378	0.000339002	0.000388514	0.000440405	0.000493908	0.000547891	0.000600837	0.000650932	0.000696267	0.000735103	0.000766109	0.000788494	0.000801982	0.000806667	0.00080283	0.000790819	0.000771068	0.000744238	0.000711372	0.000673951	0.000633779	0.000592691	0.000552209	0.000513282	0.000476213	0.00044081	0.000406685	0.000373568	0.000341537	0.000311073	0.000282966	0.000258113	0.000237284	0.000220917	0.000208977
-30.202	6.51758e-06	9.23181e-06	1.28516e-05	1.76461e-05	2.39726e-05	3.22872e-05	4.31334e-05	5.71039e-05	7.47806e-05	9.66666e-05	0.000123132	0.000154394	0.000190526	0.0002315	0.000277207	0.000327443	0.000381834	0.000439723	0.000500049	0.000561291	0.000621523	0.000678592	0.000730382	0.000775094	0.000811423	0.00083859	0.000856213	0.000864105	0.000862145	0.000850296	0.000828796	0.000798418	0.000760636	0.000717568	0.000671664	0.000625251	0.000580102	0.000537199	0.000496775	0.000458584	0.00042227	0.0003877	0.000355117	0.000325124	0.000298512	0.000276028	0.000258156	0.000244946	0.000235935
-29.0707	4.65242e-06	6.67625e-06	9.47543e-06	1.3352e-05	1.87209e-05	2.61173e-05	3.61807e-05	4.96096e-05	6.70962e-05	8.92566e-05	0.000116578	0.000149396	0.000187905	0.000232172	0.000282133	0.000337541	0.000397867	0.00046218	0.000529069	0.00059665	0.000662703	0.000724916	0.000781172	0.000829777	0.000869534	0.000899643	0.000919491	0.000928478	0.000926011	0.000911725	0.000885849	0.000849521	0.000804871	0.000754763	0.000702277	0.000650113	0.000600152	0.000553312	0.000509736	0.000469167	0.000431355	0.000396338	0.000364508	0.0003365	0.000312971	0.000294366	0.000280732	0.000271615	0.000266045
-27.9394	3.36807e-06	4.98746e-06	7.36779e-06	1.08735e-05	1.60051e-05	2.34002e-05	3.38073e-05	4.80292e-05	6.68487e-05	9.09538e-05	0.000120885	0.000157013	0.00019954	0.000248505	0.00030375	0.000364855	0.000431035	0.000501046	0.000573162	0.000645254	0.000714992	0.000780119	0.000838699	0.000889236	0.000930614	0.000961881	0.00098203	0.00098993	0.000984543	0.000965349	0.000932839	0.00088878	0.000836116	0.000778465	0.000719413	0.000661856	0.000607634	0.000557543	0.000511657	0.000469776	0.00043181	0.000397958	0.000368671	0.000344467	0.000325693	0.000312322	0.00030384	0.00029921	0.000296947
-26.8081	2.61792e-06	4.10944e-06	6.46126e-06	1.01274e-05	1.5717e-05	2.39844e-05	3.57858e-05	5.20064e-05	7.34738e-05	0.000100879	0.000134725	0.000175312	0.000222733	0.000276879	0.000337395	0.000403611	0.000474462	0.000548432	0.000623594	0.000697753	0.000768679	0.000834355	0.000893128	0.00094369	0.000984877	0.00101541	0.00103375	0.00103824	0.00102757	0.00100135	0.000960633	0.000908026	0.000847314	0.000782737	0.00071816	0.000656462	0.000599317	0.000547377	0.0005007	0.000459203	0.000422951	0.000392227	0.000367389	0.000348654	0.000335882	0.000328454	0.00032523	0.000324615	0.000324699
-25.6768	2.36812e-06	4.00179e-06	6.70577e-06	1.10454e-05	1.77521e-05	2.76939e-05	4.18103e-05	6.10194e-05	8.61202e-05	0.000117714	0.000156166	0.000201598	0.000253904	0.000312744	0.000377516	0.000447291	0.000520763	0.000596252	0.000671789	0.000745304	0.000814844	0.000878739	0.000935623	0.000984264	0.00102328	0.00105094	0.00106517	0.00106395	0.00104598	0.00101137	0.000961985	0.000901309	0.000833831	0.000764135	0.000696078	0.000632313	0.000574267	0.000522469	0.000477013	0.000437946	0.000405431	0.000379686	0.000360799	0.000348517	0.000342107	0.000340323	0.000341462	0.000343499	0.0003443
-24.5455	2.60272e-06	4.64563e-06	8.07253e-06	1.35717e-05	2.19926e-05	3.42914e-05	5.14395e-05	7.43126e-05	0.00010359	0.000139689	0.000182747	0.000232636	0.000288994	0.000351225	0.000418478	0.000489605	0.000563151	0.000637399	0.000710506	0.000780684	0.000846363	0.000906237	0.000959141	0.00100378	0.00103843	0.00106089	0.00106872	0.00105988	0.00103345	0.00099029	0.000933165	0.000866304	0.000794575	0.000722544	0.000653767	0.000590524	0.000533971	0.000484557	0.000442446	0.000407772	0.000380668	0.000361132	0.000348826	0.000342943	0.000342158	0.000344698	0.000348463	0.000351234	0.000350924
-23.4141	3.32637e-06	6.0444e-06	1.05501e-05	1.76504e-05	2.82881e-05	4.34573e-05	6.40883e-05	9.09282e-05	0.00012445	0.000164811	0.000211866	0.000265207	0.000324202	0.000388007	0.000455556	0.00052555	0.000596486	0.000666746	0.000734747	0.000799086	0.000858602	0.000912294	0.000959081	0.000997493	0.00102549	0.00104055	0.00104019	0.0010227	0.000987867	0.000937424	0.000874875	0.000804855	0.0007322	0.000661097	0.000594585	0.000534504	0.000481778	0.000436816	0.000399836	0.000370966	0.000350175	0.000337108	0.000330941	0.000330342	0.000333525	0.000338389	0.000342695	0.000344304	0.00034145
-22.2828	4.56749e-06	8.22643e-06	1.41464e-05	2.3232e-05	3.64744e-05	5.48395e-05	7.91375e-05	0.000109908	0.000147353	0.000191329	0.000241387	0.000296835	0.000356782	0.000420161	0.000485735	0.00055213	0.000617902	0.00068165	0.000742148	0.000798416	0.000849669	0.000895122	0.000933694	0.000963747	0.00098305	0.000989084	0.000979674	0.000953753	0.000911949	0.000856733	0.000792025	0.000722424	0.000652325	0.000585273	0.000523694	0.000469011	0.000421971	0.000382965	0.000352204	0.000329704	0.000315164	0.000307829	0.00030644	0.000309288	0.000314344	0.000319437	0.000322462	0.000321612	0.000315646
-21.1515	6.38799e-06	1.12599e-05	1.89151e-05	3.03203e-05	4.64594e-05	6.82003e-05	9.61625e-05	0.00013062	0.000171466	0.000218237	0.000270179	0.000326319	0.000385517	0.000446508	0.000507944	0.000568463	0.000626786	0.000681832	0.000732787	0.000779085	0.000820252	0.000855649	0.000884185	0.00090417	0.000913438	0.000909792	0.000891671	0.000858797	0.000812532	0.000755781	0.000692447	0.00062667	0.000562118	0.000501573	0.000446869	0.00039909	0.000358858	0.000326529	0.000302233	0.00028579	0.000276592	0.000273543	0.000275096	0.00027938	0.000284371	0.000288079	0.00028875	0.000285081	0.000276443
-20.0202	8.90415e-06	1.52867e-05	2.50101e-05	3.90608e-05	5.83574e-05	8.36073e-05	0.000115183	0.00015305	0.000196769	0.000245541	0.000298295	0.000353772	0.000410594	0.000467344	0.000522644	0.000575256	0.000624188	0.000668754	0.000708571	0.000743441	0.000773133	0.000797123	0.000814384	0.000823368	0.00082225	0.000809421	0.000784068	0.000746634	0.000698942	0.000643926	0.000585068	0.000525756	0.000468808	0.000416267	0.000369475	0.000329269	0.000296172	0.000270465	0.000252135	0.000240778	0.000235528	0.000235078	0.000237791	0.000241855	0.000245465	0.000246993	0.000245164	0.000239236	0.000229151
-18.8889	1.23161e-05	2.05663e-05	3.27502e-05	4.98296e-05	7.26029e-05	0.00010156	0.000136774	0.000177862	0.000224012	0.000274058	0.000326589	0.000380057	0.000432891	0.000483611	0.000530944	0.000573924	0.000611952	0.000644785	0.000672437	0.000695006	0.000712449	0.000724376	0.000729955	0.000727989	0.000717211	0.000696717	0.000666395	0.000627174	0.000580976	0.000530394	0.000478206	0.000426933	0.000378573	0.000334559	0.000295865	0.000263154	0.00023685	0.000217121	0.000203786	0.000196248	0.00019349	0.00019416	0.000196712	0.000199571	0.000201287	0.000200682	0.000196983	0.000189953	0.000179961
-17.7576	1.69318e-05	2.75051e-05	4.26499e-05	6.32565e-05	8.99445e-05	0.000122922	0.000161898	0.000206076	0.000254211	0.000304727	0.000355861	0.000405826	0.000452967	0.00049591	0.000533674	0.000565714	0.000591898	0.000612402	0.000627555	0.000637661	0.000642831	0.000642877	0.0006373	0.00062542	0.000606624	0.000580673	0.000547953	0.000509563	0.000467188	0.000422822	0.000378431	0.000335712	0.000295987	0.000260235	0.00022918	0.000203351	0.000183064	0.000168351	0.000158883	0.000153946	0.000152497	0.000153281	0.000154982	0.000156356	0.000156363	0.000154264	0.000149727	0.000142885	0.000134342
-16.6263	2.31616e-05	3.66344e-05	5.53656e-05	8.01145e-05	0.000111246	0.000148596	0.000191417	0.000238407	0.000287825	0.000337666	0.000385876	0.000430567	0.000470214	0.000503784	0.000530778	0.000551174	0.000565292	0.000573626	0.000576696	0.000574928	0.000568593	0.000557786	0.000542461	0.000522523	0.000497972	0.000469058	0.000436386	0.000400919	0.000363874	0.000326541	0.000290124	0.000255644	0.000223931	0.000195665	0.0001714	0.000151548	0.000136308	0.000125585	0.000118947	0.000115655	0.000114746	0.000115164	0.000115884	0.000116018	0.000114906	0.000112182	0.00010783	0.000102192	9.59177e-05
-15.4949	3.1462e-05	4.85088e-05	7.15244e-05	0.000101051	0.000137088	0.000178979	0.000225401	0.000274464	0.000323907	0.000371371	0.000414684	0.00045212	0.000482566	0.000505567	0.000521234	0.000530053	0.000532678	0.000529758	0.000521873	0.000509526	0.000493186	0.000473314	0.000450364	0.000424784	0.000397025	0.000367571	0.000336969	0.000305831	0.000274802	0.000244514	0.000215557	0.000188473	0.000163781	0.000141973	0.000123481	0.000108608	9.74365e-05	8.97734e-05	8.51464e-05	8.28646e-05	8.2119e-05	8.20922e-05	8.2055e-05	8.14393e-05	7.98919e-05	7.7312e-05	7.38644e-05	6.99514e-05	6.61303e-05
-14.3636	4.22172e-05	6.35197e-05	9.14467e-05	0.000126199	0.000167266	0.000213362	0.000262486	0.000312136	0.000359625	0.000402448	0.000438621	0.000466909	0.000486892	0.000498838	0.000503458	0.000501602	0.000494054	0.000481448	0.000464334	0.000443302	0.000419079	0.000392528	0.00036456	0.000336014	0.000307556	0.000279646	0.000252563	0.000226468	0.000201466	0.000177672	0.000155257	0.000134479	0.000115681	9.92409e-05	8.54928e-05	7.46332e-05	6.66461e-05	6.12788e-05	5.80725e-05	5.64375e-05	5.57455e-05	5.54138e-05	5.49705e-05	5.40975e-05	5.26576e-05	5.07038e-05	4.84651e-05	4.62958e-05	4.4589e-05
-13.2323	5.55692e-05	8.16515e-05	0.000114821	0.000154778	0.000200352	0.000249512	0.000299564	0.000347501	0.00039045	0.000426105	0.000453044	0.000470838	0.000479918	0.000481263	0.000476004	0.000465119	0.000449305	0.00042906	0.000404896	0.000377539	0.000348012	0.000317542	0.00028736	0.00025847	0.000231507	0.000206703	0.000183968	0.000163029	0.000143581	0.000125406	0.000108453	9.28437e-05	7.88351e-05	6.67281e-05	5.67674e-05	4.90538e-05	4.34979e-05	3.9827e-05	3.76351e-05	3.64561e-05	3.58371e-05	3.53957e-05	3.48578e-05	3.40781e-05	3.30465e-05	3.18793e-05	3.07881e-05	3.00249e-05	2.98088e-05
-12.101	7.12314e-05	0.000102244	0.00014043	0.000184834	0.000233508	0.000283667	0.000332044	0.000375398	0.000411047	0.000437293	0.000453612	0.000460547	0.000459352	0.000451509	0.000438292	0.000420547	0.000398736	0.000373196	0.000344453	0.000313421	0.000281399	0.000249856	0.000220128	0.000193155	0.000169339	0.000148583	0.000130435	0.000114303	9.96412e-05	8.60889e-05	7.35204e-05	6.20205e-05	5.18035e-05	4.31064e-05	3.609e-05	3.07757e-05	2.70302e-05	2.45931e-05	2.31323e-05	2.23044e-05	2.1806e-05	2.14073e-05	2.09699e-05	2.04518e-05	1.99005e-05	1.94341e-05	1.92061e-05	1.93576e-05	1.99657e-05
-10.9697	8.83378e-05	0.000123842	0.000166061	0.000213269	0.000262741	0.000311074	0.000354719	0.000390603	0.000416667	0.000432167	0.000437644	0.000434563	0.000424767	0.000409912	0.000391121	0.000368926	0.00034352	0.000315139	0.000284393	0.000252394	0.000220616	0.000190582	0.000163517	0.000140101	0.000120407	0.00010401	9.0198e-05	7.82169e-05	6.74553e-05	5.75503e-05	4.83975e-05	4.00885e-05	3.28081e-05	2.673e-05	2.19403e-05	1.84025e-05	1.59667e-05	1.44071e-05	1.34703e-05	1.29199e-05	1.25673e-05	1.22878e-05	1.20256e-05	1.17887e-05	1.16368e-05	1.16588e-05	1.1942e-05	1.25376e-05	1.34311e-05
-9.83838	0.000105399	0.000144241	0.000188694	0.000236271	0.000283618	0.000327017	0.000363056	0.000389269	0.000404568	0.000409325	0.000405072	0.000393933	0.000377965	0.000358669	0.000336799	0.000312529	0.000285849	0.00025699	0.000226692	0.000196197	0.000166998	0.000140471	0.000117555	9.85793e-05	8.32889e-05	7.10237e-05	6.09595e-05	5.23356e-05	4.46049e-05	3.74879e-05	3.09399e-05	2.50649e-05	2.00132e-05	1.5897e-05	1.27412e-05	1.04753e-05	8.95507e-06	7.99983e-06	7.42914e-06	7.09084e-06	6.87667e-06	6.7273e-06	6.62959e-06	6.6081e-06	6.71089e-06	6.99005e-06	7.47903e-06	8.17176e-06	9.01039e-06
-8.70707	0.000120433	0.000160771	0.000205025	0.000250101	0.000292321	0.000328073	0.000354514	0.00037013	0.000374953	0.000370378	0.000358639	0.000342109	0.000322695	0.000301495	0.000278833	0.000254595	0.000228687	0.000201418	0.000173632	0.000146581	0.000121606	9.97849e-05	8.16836e-05	6.72882e-05	5.61072e-05	4.73819e-05	4.0317e-05	3.42621e-05	2.88051e-05	2.37763e-05	1.91872e-05	1.51406e-05	1.17451e-05	9.05743e-06	7.06034e-06	5.67069e-06	4.765e-06	4.20927e-06	3.8834e-06	3.69611e-06	3.5906e-06	3.54352e-06	3.5593e-06	3.66101e-06	3.8781e-06	4.23196e-06	4.72183e-06	5.31514e-06	5.94615e-06
-7.57576	0.000131296	0.000170842	0.000212233	0.000252064	0.000286735	0.000313157	0.00032939	0.000335003	0.000331045	0.000319627	0.000303256	0.000284164	0.000263834	0.000242883	0.000221273	0.000198737	0.000175216	0.000151109	0.000127289	0.000104882	8.49464e-05	6.81887e-05	5.48187e-05	4.45671e-05	3.68338e-05	3.08931e-05	2.60801e-05	2.19115e-05	1.81237e-05	1.46422e-05	1.15107e-05	8.81407e-06	6.61753e-06	4.93557e-06	3.72826e-06	2.91646e-06	2.40432e-06	2.09977e-06	1.92823e-06	1.83889e-06	1.80494e-06	1.82008e-06	1.89264e-06	2.03779e-06	2.26861e-06	2.58692e-06	2.97621e-06	3.39912e-06	3.80128e-06
-6.44444	0.000136174	0.000172602	0.000208767	0.000241324	0.000267141	0.000283958	0.000290854	0.000288376	0.00027828	0.000262964	0.000244805	0.000225609	0.000206339	0.000187191	0.000167913	0.000148227	0.000128157	0.000108162	8.90397e-05	7.16822e-05	5.6809e-05	4.47755e-05	3.55202e-05	2.86416e-05	2.35531e-05	1.96523e-05	1.64498e-05	1.36316e-05	1.10573e-05	8.71357e-06	6.65075e-06	4.92614e-06	3.56851e-06	2.56611e-06	1.87283e-06	1.42356e-06	1.15042e-06	9.94811e-07	9.13709e-07	8.8102e-07	8.8565e-07	9.27721e-07	1.01372e-06	1.15096e-06	1.34186e-06	1.57912e-06	1.8432e-06	2.1034e-06	2.32281e-06
-5.31313	0.000134086	0.000165494	0.000194859	0.00021924	0.000236243	0.00024454	0.000244126	0.000236229	0.000222901	0.000206434	0.000188791	0.000171243	0.000154291	0.000137855	0.000121622	0.000105387	8.9258e-05	7.36808e-05	5.92926e-05	4.67079e-05	3.63261e-05	2.82327e-05	2.22113e-05	1.7842e-05	1.46344e-05	1.21469e-05	1.00602e-05	8.1968e-06	6.49844e-06	4.9796e-06	3.68018e-06	2.63048e-06	1.8345e-06	1.26912e-06	8.93098e-07	6.58866e-07	5.22457e-07	4.49407e-07	4.16743e-07	4.1221e-07	4.31955e-07	4.77481e-07	5.52249e-07	6.58202e-07	7.92662e-07	9.46331e-07	1.10315e-06	1.24246e-06	1.34304e-06
-4.18182	0.000125211	0.000150491	0.00017254	0.000189051	0.000198458	0.000200263	0.000195108	0.000184527	0.000170502	0.000154949	0.000139312	0.000124373	0.000110311	9.6931e-05	8.39626e-05	7.12949e-05	5.90772e-05	4.76738e-05	3.75237e-05	2.89788e-05	2.21917e-05	1.70834e-05	1.33885e-05	1.07462e-05	8.79605e-06	7.2495e-06	5.9219e-06	4.72767e-06	3.65185e-06	2.71409e-06	1.93837e-06	1.33493e-06	8.95103e-07	5.95026e-07	4.03408e-07	2.89023e-07	2.25802e-07	1.95061e-07	1.85497e-07	1.91885e-07	2.132e-07	2.50535e-07	3.05021e-07	3.7593e-07	4.59277e-07	5.47336e-07	6.29373e-07	6.93562e-07	7.29595e-07
-3.05051	0.000110894	0.000129864	0.000145103	0.000155007	0.000158743	0.000156413	0.000148973	0.00013794	0.000124985	0.000111548	9.85948e-05	8.65536e-05	7.54343e-05	6.50404e-05	5.51839e-05	4.58248e-05	3.70993e-05	2.9255e-05	2.25403e-05	1.71039e-05	1.29431e-05	9.91007e-06	7.76276e-06	6.23253e-06	5.08346e-06	4.14702e-06	3.32901e-06	2.59539e-06	1.94813e-06	1.40158e-06	9.66046e-07	6.40488e-07	4.12693e-07	2.63558e-07	1.72262e-07	1.20263e-07	9.34124e-08	8.23958e-08	8.21098e-08	9.0544e-08	1.07522e-07	1.33467e-07	1.68271e-07	2.10414e-07	2.56492e-07	3.01356e-07	3.38906e-07	3.63354e-07	3.70615e-07
-1.91919	9.32858e-05	0.000106574	0.000116229	0.000121273	0.000121407	0.000117055	0.000109212	9.91693e-05	8.82014e-05	7.73118e-05	6.71056e-05	5.78034e-05	4.9361e-05	4.16302e-05	3.44967e-05	2.79494e-05	2.2076e-05	1.7006e-05	1.28396e-05	9.59665e-06	7.2012e-06	5.50243e-06	4.31518e-06	3.46246e-06	2.80577e-06	2.25698e-06	1.77406e-06	1.34679e-06	9.80299e-07	6.81796e-07	4.53176e-07	2.89159e-07	1.79064e-07	1.09948e-07	6.94653e-08	4.76202e-08	3.73855e-08	3.45013e-08	3.68577e-08	4.3749e-08	5.51441e-08	7.10338e-08	9.08989e-08	1.13372e-07	1.36181e-07	1.56417e-07	1.71095e-07	1.77841e-07	1.75483e-07
-0.787879	7.47726e-05	8.35021e-05	8.90916e-05	9.10208e-05	8.93042e-05	8.44577e-05	7.7346e-05	6.89638e-05	6.02197e-05	5.17846e-05	4.40359e-05	3.70939e-05	3.09167e-05	2.54072e-05	2.0493e-05	1.61588e-05	1.24339e-05	9.35535e-06	6.93022e-06	5.11496e-06	3.8176e-06	2.91725e-06	2.29018e-06	1.83193e-06	1.46922e-06	1.16086e-06	8.90602e-07	6.56813e-07	4.62882e-07	3.10934e-07	1.99226e-07	1.22351e-07	7.28653e-08	4.31e-08	2.64705e-08	1.80739e-08	1.47176e-08	1.46162e-08	1.69695e-08	2.15381e-08	2.82704e-08	3.69964e-08	4.72147e-08	5.8003e-08	6.80842e-08	7.60413e-08	8.06275e-08	8.10734e-08	7.72838e-08
0.343434	5.73955e-05	6.28275e-05	6.57706e-05	6.59886e-05	6.36268e-05	5.91577e-05	5.32556e-05	4.66422e-05	3.99471e-05	3.36202e-05	2.79085e-05	2.28889e-05	1.85337e-05	1.47766e-05	1.15589e-05	8.84662e-06	6.62225e-06	4.86647e-06	3.54185e-06	2.58753e-06	1.92526e-06	1.47233e-06	1.15509e-06	9.17854e-07	7.2562e-07	5.61143e-07	4.19068e-07	2.99695e-07	2.04263e-07	1.32446e-07	8.17958e-08	4.83667e-08	2.77353e-08	1.58604e-08	9.56625e-09	6.66117e-09	5.81829e-09	6.35202e-09	7.97994e-09	1.06119e-08	1.41792e-08	1.85101e-08	2.32607e-08	2.79143e-08	3.18522e-08	3.44791e-08	3.5365e-08	3.43557e-08	3.16116e-08
1.47475	4.24761e-05	4.57232e-05	4.71112e-05	4.65501e-05	4.42091e-05	4.04668e-05	3.58217e-05	3.07872e-05	2.58028e-05	2.1179e-05	1.70859e-05	1.35761e-05	1.06268e-05	8.18271e-06	6.18463e-06	4.58221e-06	3.33227e-06	2.39183e-06	1.71269e-06	1.241e-06	9.21712e-07	7.04921e-07	5.51079e-07	4.3328e-07	3.36354e-07	2.53814e-07	1.84123e-07	1.2751e-07	8.39839e-08	5.25474e-08	3.12813e-08	1.78208e-08	9.85941e-09	5.48445e-09	3.30579e-09	2.42942e-09	2.35083e-09	2.82773e-09	3.7642e-09	5.11715e-09	6.82724e-09	8.77553e-09	1.07695e-08	1.25605e-08	1.38887e-08	1.45423e-08	1.44109e-08	1.35145e-08	1.19966e-08
2.60606	3.05364e-05	3.2423e-05	3.29657e-05	3.21389e-05	3.00927e-05	2.71163e-05	2.35746e-05	1.98368e-05	1.6215e-05	1.29268e-05	1.0088e-05	7.7281e-06	5.82005e-06	4.30941e-06	3.13578e-06	2.24336e-06	1.58289e-06	1.10992e-06	7.82934e-07	5.63497e-07	4.17868e-07	3.19002e-07	2.47624e-07	1.91878e-07	1.45772e-07	1.0707e-07	7.53222e-08	5.04619e-08	3.21011e-08	1.93777e-08	1.11218e-08	6.11042e-09	3.27229e-09	1.78943e-09	1.10814e-09	8.9532e-10	9.75165e-10	1.26802e-09	1.74049e-09	2.36848e-09	3.11268e-09	3.90668e-09	4.65848e-09	5.26416e-09	5.62997e-09	5.69531e-09	5.44863e-09	4.93017e-09	4.22075e-09
3.73737	2.14654e-05	2.25246e-05	2.26235e-05	2.17651e-05	2.00754e-05	1.77763e-05	1.51389e-05	1.24312e-05	9.87402e-06	7.615e-06	5.72481e-06	4.2106e-06	3.03838e-06	2.15515e-06	1.50491e-06	1.03714e-06	7.09236e-07	4.85914e-07	3.38023e-07	2.41841e-07	1.78918e-07	1.35965e-07	1.04402e-07	7.94393e-08	5.88927e-08	4.20215e-08	2.86313e-08	1.85422e-08	1.13884e-08	6.63213e-09	3.67144e-09	1.94836e-09	1.01557e-09	5.55696e-10	3.67668e-10	3.37969e-10	4.10212e-10	5.5946e-10	7.7306e-10	1.03763e-09	1.33171e-09	1.62383e-09	1.8758e-09	2.05001e-09	2.11817e-09	2.0687e-09	1.90974e-09	1.66681e-09	1.37593e-09
4.86869	1.4803e-05	1.53515e-05	1.52173e-05	1.44205e-05	1.30692e-05	1.13369e-05	9.42572e-06	7.5268e-06	5.78947e-06	4.30512e-06	3.10799e-06	2.18788e-06	1.50806e-06	1.0216e-06	6.82711e-07	4.52339e-07	2.99505e-07	2.00532e-07	1.37671e-07	9.79194e-08	7.2151e-08	5.44045e-08	4.11712e-08	3.06634e-08	2.21311e-08	1.53162e-08	1.00976e-08	6.3181e-09	3.74566e-09	2.10454e-09	1.12447e-09	5.77924e-10	2.96012e-10	1.66704e-10	1.23307e-10	1.30363e-10	1.71075e-10	2.37724e-10	3.25084e-10	4.26404e-10	5.31676e-10	6.27976e-10	7.01514e-10	7.40654e-10	7.38842e-10	6.96342e-10	6.20128e-10	5.21966e-10	4.15417e-10
6	9.99998e-06	1.02277e-05	9.97777e-06	9.28291e-06	8.23707e-06	6.9747e-06	5.64182e-06	4.36757e-06	3.24445e-06	2.32089e-06	1.60572e-06	1.07979e-06	7.09507e-07	4.58059e-07	2.92352e-07	1.85919e-07	1.19101e-07	7.79412e-08	5.28264e-08	3.73274e-08	2.73304e-08	2.03787e-08	1.51471e-08	1.10122e-08	7.72306e-09	5.17789e-09	3.30069e-09	1.99456e-09	1.14123e-09	6.18782e-10	3.19487e-10	1.59764e-10	8.17314e-11	4.93242e-11	4.23054e-11	5.04809e-11	6.91243e-11	9.57757e-11	1.28224e-10	1.63452e-10	1.97411e-10	2.25466e-10	2.43313e-10	2.48012e-10	2.38757e-10	2.17091e-10	1.86467e-10	1.51343e-10	1.16119e-10
[truncated: 51 more columns]

## Sheet: Fig3d_MFF_FFM_interHbond
-0.36	0.00570326	0.00707888	0.00848549	0.00984907	0.0111066	0.0122189	0.0131767	0.0139981	0.0147161	0.0153615	0.0159472	0.0164591	0.0168587	0.017096	0.0171282	0.0169363	0.0165347	0.0159686	0.015301	0.014596	0.0139028	0.0132479	0.0126365	0.0120611	0.0115128	0.0109896	0.0104995	0.0100571	0.0096772	0.00936916	0.009134	0.00896634	0.00885871	0.00880565	0.00880505	0.00885567	0.00895236	0.00908161	0.0092204	0.00933953	0.00941088	0.00941532	0.00934823	0.00921977	0.00904977	0.00885925	0.00866212	0.00846036	0.00824472
-0.292121	0.0067318	0.00835642	0.010018	0.011629	0.0131151	0.0144298	0.0155622	0.0165337	0.0173829	0.0181466	0.0188399	0.0194461	0.01992	0.0202023	0.0202424	0.020018	0.0195459	0.0188793	0.0180927	0.0172617	0.0164445	0.0156723	0.0149514	0.0142727	0.0136257	0.0130081	0.0124294	0.0119068	0.0114581	0.0110941	0.0108162	0.0106179	0.0104904	0.0104273	0.010426	0.0104852	0.0105988	0.010751	0.0109146	0.011055	0.0111392	0.0111443	0.0110648	0.0109128	0.0107116	0.0104862	0.010253	0.0100143	0.00975937
-0.224242	0.00767658	0.00953031	0.0114266	0.0132656	0.0149625	0.0164642	0.0177583	0.0188687	0.0198401	0.0207139	0.0215076	0.0222023	0.0227462	0.0230718	0.0231211	0.0228687	0.0223336	0.0215765	0.0206824	0.0197374	0.0188079	0.0179295	0.017109	0.0163364	0.0155994	0.0148954	0.0142354	0.0136393	0.0131272	0.0127118	0.0123945	0.012168	0.012022	0.0119493	0.0119469	0.0120134	0.012142	0.0123148	0.0125008	0.0126605	0.0127561	0.0127614	0.0126702	0.012496	0.0122657	0.0120077	0.0117408	0.0114678	0.0111763
-0.156364	0.0084581	0.0105019	0.012593	0.0146217	0.0164943	0.0181522	0.0195818	0.0208095	0.0218843	0.022852	0.0237317	0.0245027	0.0251078	0.0254725	0.0255328	0.0252605	0.0246767	0.0238481	0.0228685	0.0218326	0.0208134	0.01985	0.0189497	0.0181012	0.017291	0.0165164	0.0157896	0.0151327	0.0145684	0.0141105	0.0137606	0.0135105	0.0133488	0.0132673	0.0132631	0.0133347	0.0134748	0.0136637	0.0138675	0.0140426	0.014147	0.0141518	0.01405	0.0138565	0.0136011	0.0133151	0.0130195	0.0127173	0.0123949
-0.0884848	0.00900561	0.0111832	0.013412	0.0155751	0.0175728	0.0193429	0.0208706	0.0221842	0.0233358	0.0243742	0.0253196	0.0261497	0.0268035	0.0272016	0.0272756	0.0269956	0.026384	0.0255117	0.0244786	0.0233855	0.0223097	0.0212923	0.0203409	0.0194429	0.018584	0.0177615	0.0169887	0.0162899	0.0156892	0.0152017	0.014829	0.0145621	0.0143886	0.0142999	0.0142928	0.014366	0.0145124	0.014711	0.0149259	0.0151105	0.0152197	0.0152228	0.0151119	0.0149031	0.0146281	0.0143208	0.0140034	0.0136793	0.0133338
-0.0206061	0.00926827	0.0115113	0.013808	0.0160382	0.0180996	0.0199281	0.0215089	0.0228709	0.0240676	0.0251494	0.0261366	0.0270061	0.0276947	0.0281204	0.0282128	0.0279409	0.0273281	0.0264474	0.0254015	0.0242938	0.0232032	0.0221712	0.0212048	0.0202904	0.0194133	0.0185711	0.0177782	0.0170603	0.0164429	0.0159418	0.0155583	0.0152828	0.0151023	0.0150077	0.0149961	0.0150666	0.0152124	0.0154125	0.0156299	0.0158165	0.0159256	0.015925	0.0158065	0.0155867	0.0152986	0.0149775	0.0146465	0.0143091	0.0139497
0.0472727	0.00922386	0.0114584	0.0137478	0.0159729	0.018032	0.0198619	0.0214479	0.022819	0.0240284	0.0251259	0.0261313	0.027021	0.0277316	0.0281809	0.0282989	0.0280548	0.0274721	0.0266237	0.0256118	0.0245384	0.023481	0.0224794	0.0215391	0.0206459	0.0197848	0.0189541	0.0181695	0.0174577	0.0168452	0.0163478	0.0159667	0.0156916	0.015509	0.0154097	0.0153911	0.0154534	0.0155906	0.0157825	0.0159926	0.0161726	0.0162754	0.0162683	0.0161429	0.0159161	0.0156211	0.0152935	0.014957	0.0146149	0.0142512
0.115152	0.00888294	0.0110379	0.0132476	0.0153981	0.017392	0.0191691	0.0207158	0.0220602	0.0232535	0.024343	0.0253473	0.0262423	0.0269662	0.0274392	0.0275937	0.0274002	0.026882	0.0261098	0.0251815	0.0241945	0.0232214	0.022298	0.0214273	0.0205943	0.0197843	0.0189968	0.0182487	0.017568	0.0169815	0.0165051	0.0161393	0.0158732	0.0156928	0.0155891	0.0155603	0.0156078	0.0157273	0.0159007	0.0160929	0.016257	0.0163465	0.0163291	0.0161964	0.0159649	0.0156676	0.0153397	0.0150044	0.014665	0.0143052
0.18303	0.00828754	0.0103019	0.0123703	0.0143872	0.0162631	0.0179428	0.0194145	0.0207047	0.0218612	0.0229273	0.023919	0.0248122	0.0255478	0.0260503	0.0262565	0.0261395	0.0257219	0.0250702	0.0242755	0.0234268	0.0225887	0.021791	0.0210329	0.0202979	0.0195723	0.0188571	0.0181713	0.0175439	0.0170024	0.0165623	0.0162232	0.0159735	0.0157985	0.0156896	0.015646	0.0156712	0.0157635	0.0159076	0.0160713	0.0162099	0.0162786	0.0162461	0.0161038	0.0158678	0.0155701	0.015245	0.0149151	0.0145832	0.0142331
0.250909	0.00750452	0.00933369	0.0112158	0.0130569	0.0147776	0.0163298	0.0177038	0.0189247	0.0200352	0.0210734	0.0220518	0.0229463	0.0237009	0.024246	0.024524	0.0245117	0.0242307	0.0237423	0.0231284	0.0224671	0.0218121	0.0211848	0.0205789	0.0199764	0.0193642	0.0187459	0.0181431	0.0175869	0.0171054	0.0167136	0.0164102	0.016182	0.016014	0.0158975	0.0158335	0.0158281	0.0158833	0.0159877	0.0161126	0.0162165	0.0162568	0.016203	0.0160467	0.0158032	0.0155036	0.015181	0.0148571	0.0145341	0.0141956
0.318788	0.00661504	0.00823417	0.00990548	0.0115485	0.0130959	0.0145074	0.0157768	0.0169269	0.0179953	0.0190137	0.0199902	0.0209001	0.0216907	0.0222988	0.0226734	0.0227953	0.0226856	0.0223999	0.0220095	0.0215794	0.0211503	0.0207328	0.020314	0.0198729	0.0193976	0.0188947	0.0183897	0.0179165	0.017505	0.0171696	0.0169076	0.0167039	0.0165423	0.0164144	0.0163231	0.0162784	0.0162867	0.0163415	0.0164184	0.0164793	0.0164834	0.0164011	0.0162241	0.0159671	0.0156603	0.0153359	0.0150146	0.014698	0.0143692
0.386667	0.0057023	0.00710682	0.00856373	0.0100069	0.0113816	0.0126568	0.0138297	0.0149215	0.015964	0.0169824	0.0179794	0.0189289	0.0197813	0.0204792	0.0209784	0.0212642	0.0213578	0.0213089	0.021178	0.021016	0.0208488	0.0206743	0.0204708	0.0202138	0.0198921	0.0195164	0.0191172	0.0187331	0.0183962	0.018121	0.0179028	0.017724	0.0175664	0.0174219	0.0172959	0.0172028	0.017155	0.0171514	0.0171724	0.0171829	0.0171435	0.017025	0.0168189	0.0165396	0.0162168	0.0158826	0.0155569	0.0152405	0.0149156
0.454545	0.00484004	0.00604328	0.00730051	0.00855975	0.00977928	0.0109371	0.0120345	0.0130913	0.0141341	0.0151809	0.016229	0.0172497	0.0181951	0.0190133	0.0196662	0.0201439	0.0204681	0.0206836	0.0208404	0.0209749	0.0210971	0.0211906	0.0212233	0.0211659	0.0210079	0.0207646	0.0204732	0.0201783	0.0199158	0.0197006	0.0195255	0.0193697	0.0192125	0.0190454	0.018877	0.0187272	0.018615	0.0185459	0.0185048	0.0184589	0.0183695	0.018207	0.0179624	0.0176501	0.0173004	0.0169456	0.0166059	0.0162809	0.0159512
0.522424	0.00408371	0.00511235	0.00619823	0.00730263	0.00839607	0.00946559	0.0105167	0.0115685	0.0126428	0.013751	0.014884	0.0160099	0.0170814	0.0180502	0.0188836	0.0195766	0.0201521	0.020651	0.021114	0.0215632	0.0219926	0.0223699	0.0226515	0.0228019	0.0228108	0.0226991	0.022512	0.0223019	0.0221095	0.0219508	0.0218159	0.0216797	0.0215183	0.0213227	0.021105	0.0208914	0.0207087	0.020569	0.0204616	0.0203554	0.020211	0.0199975	0.0197052	0.019349	0.0189605	0.0185736	0.0182089	0.0178651	0.0175205
0.590303	0.0034657	0.00435404	0.00530441	0.00628994	0.00729225	0.00830685	0.00934364	0.0104215	0.0115583	0.0127591	0.0140087	0.0152709	0.0164973	0.017642	0.0186766	0.0196006	0.0204388	0.0212298	0.022006	0.0227767	0.0235194	0.024186	0.0247197	0.0250781	0.0252509	0.0252649	0.0251745	0.0250413	0.024912	0.024804	0.0247046	0.0245839	0.0244138	0.024185	0.0239129	0.0236309	0.023374	0.0231613	0.0229862	0.022818	0.0226158	0.0223464	0.021999	0.0215893	0.0211515	0.0207219	0.0203221	0.0199498	0.0195806
0.658182	0.00299478	0.00377883	0.00463089	0.0055342	0.00648005	0.00747155	0.00852287	0.00965332	0.0108775	0.012195	0.0135845	0.0150051	0.016406	0.017742	0.0189883	0.0201481	0.0212489	0.022328	0.0234113	0.0244965	0.0255459	0.0264949	0.0272738	0.0278324	0.02816	0.0282896	0.0282854	0.0282191	0.0281443	0.02808	0.0280107	0.0279013	0.0277193	0.0274544	0.0271259	0.0267743	0.0264433	0.0261588	0.0259177	0.025689	0.025429	0.0251017	0.024695	0.024226	0.0237317	0.0232518	0.0228095	0.0224015	0.0220002
0.726061	0.00265938	0.00337175	0.00415871	0.00501174	0.00593019	0.00692371	0.0080105	0.00921062	0.0105363	0.0119825	0.0135221	0.0151092	0.01669	0.0182191	0.0196737	0.0210606	0.0224102	0.0237593	0.0251293	0.0265075	0.0278423	0.0290542	0.0300602	0.0308028	0.0312705	0.0315022	0.031572	0.0315618	0.0315322	0.0315043	0.0314598	0.0313583	0.0311629	0.0308623	0.0304794	0.0300617	0.0296611	0.0293101	0.0290084	0.028724	0.02841	0.028027	0.0275615	0.0270321	0.0264794	0.0259465	0.0254588	0.025012	0.0245749
0.793939	0.00243336	0.00309964	0.00384692	0.0046731	0.00558394	0.00659452	0.00772649	0.00900088	0.0104282	0.0119997	0.0136833	0.0154284	0.0171779	0.0188853	0.0205296	0.0221202	0.0236902	0.0252769	0.026898	0.0285328	0.0301178	0.0315598	0.0327642	0.0336665	0.0342545	0.0345722	0.034703	0.0347383	0.0347452	0.0347468	0.0347224	0.0346268	0.034419	0.0340868	0.033656	0.0331809	0.0327205	0.032313	0.0319601	0.0316288	0.0312686	0.0308368	0.0303187	0.0297341	0.0291273	0.028545	0.0280146	0.0275309	0.0270594
0.861818	0.002283	0.00291995	0.0036433	0.00445577	0.00536795	0.00639909	0.00757363	0.0089135	0.0104281	0.0121057	0.0139105	0.0157878	0.0176778	0.019533	0.021333	0.0230898	0.0248385	0.0266172	0.028441	0.0302828	0.0320695	0.0336973	0.0350619	0.0360929	0.0367772	0.0371634	0.0373424	0.0374133	0.0374489	0.0374742	0.0374665	0.0373767	0.0371604	0.0368045	0.0363376	0.035819	0.0353137	0.0348644	0.0344743	0.0341089	0.0337146	0.0332458	0.0326868	0.0320588	0.031409	0.0307874	0.030223	0.02971	0.029211
0.929697	0.00217392	0.00278939	0.00349499	0.00429681	0.00520888	0.00625337	0.00745667	0.00884135	0.010416	0.0121671	0.0140559	0.0160253	0.0180135	0.0199723	0.0218822	0.0237566	0.0256324	0.0275479	0.0295163	0.031506	0.0334372	0.0351983	0.0366781	0.037802	0.0385565	0.0389933	0.0392083	0.0393066	0.039365	0.0394097	0.0394169	0.0393348	0.0391167	0.0387492	0.0382623	0.0377192	0.0371889	0.0367169	0.0363074	0.0359245	0.0355124	0.0350231	0.0344404	0.0337866	0.033111	0.0324661	0.0318822	0.0313527	0.0308382
0.997576	0.00207672	0.0026711	0.00335719	0.00414333	0.00504571	0.00608825	0.00729843	0.00869903	0.0102981	0.0120809	0.0140076	0.0160197	0.0180551	0.0200657	0.0220328	0.0239708	0.0259173	0.0279103	0.0299616	0.0320367	0.0340516	0.0358904	0.0374383	0.0386184	0.039417	0.0398874	0.0401284	0.040248	0.0403252	0.0403871	0.0404093	0.0403391	0.0401287	0.0397644	0.0392776	0.038733	0.0382015	0.0377299	0.0373224	0.0369421	0.0365317	0.0360423	0.0354572	0.0347995	0.0341201	0.0334728	0.0328882	0.0323593	0.031845
1.06545	0.00197073	0.00253938	0.00319906	0.00395945	0.00483791	0.0058591	0.0070507	0.00843525	0.0100204	0.0117908	0.0137068	0.0157106	0.0177408	0.0197507	0.0217226	0.0236714	0.0256346	0.0276491	0.0297254	0.0318271	0.0338688	0.0357335	0.0373057	0.0385082	0.0393277	0.0398176	0.0400771	0.0402146	0.0403092	0.0403884	0.0404282	0.0403762	0.0401851	0.0398416	0.0393773	0.0388568	0.0383508	0.0379054	0.0375241	0.0371691	0.0367827	0.0363158	0.0357522	0.0351153	0.0344567	0.0338304	0.0332668	0.0327582	0.0322626
1.13333	0.00184562	0.00238172	0.00300613	0.00372927	0.00456891	0.00554964	0.00669864	0.00803776	0.00957417	0.0112929	0.0131552	0.0151054	0.0170846	0.0190486	0.0209808	0.0228966	0.0248322	0.026823	0.0288777	0.0309592	0.0329824	0.0348317	0.0363937	0.0375927	0.0384158	0.0389156	0.0391898	0.0393447	0.0394582	0.0395577	0.0396201	0.0395949	0.0394365	0.0391326	0.0387142	0.0382447	0.0377921	0.0374004	0.0370712	0.0367662	0.0364276	0.0360072	0.0354894	0.0348984	0.0342855	0.0337042	0.033184	0.0327164	0.0322585
1.20121	0.00170095	0.0021982	0.00277957	0.00345586	0.0042448	0.00517039	0.00625883	0.00753096	0.00899348	0.010632	0.01241	0.0142747	0.0161711	0.018058	0.0199209	0.0217752	0.0236555	0.0255948	0.0275998	0.0296329	0.0316106	0.0334203	0.034952	0.0361329	0.0369509	0.0374573	0.0377467	0.037922	0.038059	0.0381846	0.0382774	0.0382896	0.0381786	0.0379333	0.0375842	0.0371918	0.0368206	0.0365106	0.0362606	0.036031	0.0357646	0.0354143	0.0349657	0.0344439	0.0338999	0.0333861	0.0329307	0.0325237	0.0321217
1.26909	0.00154407	0.00199881	0.0025328	0.00315712	0.0038893	0.00475257	0.00577191	0.00696704	0.00834421	0.00988995	0.01157	0.0133357	0.0151362	0.0169343	0.0187179	0.0205022	0.0223203	0.0242024	0.0261526	0.0281328	0.0300608	0.0318274	0.0333267	0.0344892	0.0353037	0.0358202	0.03613	0.0363324	0.0365005	0.0366609	0.0367944	0.0368567	0.0368083	0.0366401	0.0363821	0.0360915	0.0358282	0.0356272	0.0354833	0.0353549	0.0351846	0.0349265	0.0345681	0.0341354	0.0336798	0.0332529	0.0328809	0.0325523	0.032222
1.33697	0.00138704	0.00179947	0.00228651	0.00285962	0.00353624	0.00433898	0.0052917	0.00641308	0.00770897	0.0091668	0.0107549	0.0124283	0.0141409	0.0158596	0.0175749	0.0193026	0.0210738	0.0229161	0.0248307	0.0267779	0.0286761	0.0304183	0.0319021	0.0330605	0.0338837	0.0344208	0.0347606	0.0349997	0.0352093	0.0354161	0.0356028	0.0357289	0.0357584	0.0356846	0.0355369	0.0353701	0.0352388	0.0351724	0.0351606	0.0351583	0.0351068	0.0349607	0.0347096	0.0343816	0.0340294	0.0337042	0.0334308	0.033195	0.032949
1.40485	0.00124322	0.00161765	0.0020631	0.00259173	0.00322123	0.00397396	0.00487309	0.00593651	0.0071698	0.00856115	0.010081	0.0116879	0.0133401	0.0150083	0.0166858	0.0183895	0.0201493	0.02199	0.0239097	0.0258658	0.0277753	0.0295316	0.0310331	0.0322148	0.033068	0.033642	0.0340252	0.034313	0.0345764	0.0348425	0.0350965	0.0353007	0.0354228	0.0354582	0.0354371	0.0354121	0.0354336	0.0355247	0.0356688	0.0358155	0.035903	0.0358857	0.0357549	0.0355422	0.035303	0.0350897	0.0349257	0.0347933	0.0346407
1.47273	0.00112414	0.00146834	0.0018817	0.00237741	0.00297398	0.00369408	0.00456081	0.00559171	0.00679222	0.00815105	0.00964014	0.0112207	0.0128542	0.0145152	0.0161997	0.0179261	0.019724	0.0216159	0.0235964	0.0256187	0.0275957	0.0294177	0.0309819	0.032223	0.0331335	0.0337644	0.0342061	0.0345557	0.0348857	0.0352248	0.03556	0.035856	0.0360833	0.03624	0.0363577	0.0364883	0.0366786	0.036946	0.0372662	0.0375815	0.0378248	0.0379488	0.0379469	0.037855	0.0377333	0.0376371	0.0375888	0.0375666	0.0375123
1.54061	0.00103725	0.00136114	0.00175435	0.00223156	0.00281262	0.00352123	0.00438108	0.00540994	0.00661325	0.00797988	0.00948251	0.0110838	0.0127477	0.0144513	0.0161939	0.0179957	0.0198869	0.0218886	0.0239912	0.0261423	0.0282482	0.0301928	0.0318685	0.0332081	0.0342049	0.0349132	0.0354282	0.0358517	0.0362599	0.0366841	0.0371128	0.037512	0.0378543	0.0381403	0.0384041	0.0386984	0.0390681	0.0395248	0.0400358	0.040534	0.0409449	0.0412182	0.0413488	0.0413784	0.0413739	0.041395	0.0414643	0.0415547	0.0415999
1.60848	0.000984657	0.0012986	0.00168405	0.00215749	0.00274065	0.00345892	0.00433725	0.00539411	0.00663512	0.00804902	0.00960834	0.0112762	0.0130174	0.0148116	0.0166604	0.0185867	0.0206223	0.0227871	0.0250678	0.027405	0.0296956	0.0318142	0.0336456	0.0351186	0.0362271	0.0370303	0.0376304	0.0381369	0.0386318	0.0391498	0.0396804	0.0401902	0.0406525	0.0410707	0.0414821	0.0419419	0.0424943	0.0431458	0.0438546	0.0445429	0.0451267	0.0455511	0.0458128	0.0459599	0.0460677	0.0462021	0.0463862	0.0465874	0.0467295
1.67636	0.000963048	0.00127618	0.00166462	0.00214688	0.00274694	0.00349233	0.0044098	0.00551892	0.00682563	0.00831826	0.00996852	0.0117388	0.0135942	0.0155155	0.0175069	0.0195941	0.0218111	0.0241775	0.0266761	0.0292397	0.0317546	0.0340836	0.0361015	0.0377318	0.0389689	0.0398775	0.0405691	0.0411628	0.0417478	0.0423627	0.042998	0.0436195	0.0442009	0.0447479	0.0453018	0.0459212	0.0466511	0.0474935	0.0483976	0.0492736	0.0500273	0.0505981	0.050984	0.05124	0.0514513	0.0516905	0.0519822	0.0522878	0.0525205
1.74424	0.000964622	0.00128348	0.00168235	0.00218184	0.00280829	0.00359161	0.00456059	0.00573614	0.00712461	0.00871371	0.0104739	0.0123662	0.0143552	0.0164221	0.0185734	0.0208377	0.0232514	0.0258344	0.028566	0.0313711	0.0341248	0.0366771	0.0388923	0.0406874	0.0420571	0.0430724	0.0438543	0.0445324	0.0452041	0.0459121	0.0466472	0.0473743	0.0480667	0.0487321	0.0494157	0.0501807	0.0510731	0.0520918	0.053177	0.0542276	0.0551386	0.0558434	0.056341	0.0566936	0.0569955	0.0573274	0.057715	0.0581141	0.0584274
1.81212	0.000978754	0.00130638	0.00171879	0.00223851	0.0028941	0.00371774	0.0047402	0.00598376	0.00745515	0.00914146	0.0110117	0.0130254	0.0151459	0.0173548	0.0196601	0.0220932	0.0246929	0.0274796	0.0304296	0.0334608	0.0364378	0.0391988	0.0415978	0.0435458	0.0450373	0.0461489	0.0470112	0.0477635	0.048511	0.0493002	0.0501221	0.0509405	0.051728	0.0524937	0.0532868	0.0541746	0.0552049	0.0563737	0.0576142	0.0588145	0.0598602	0.060679	0.0612704	0.061703	0.0620799	0.0624884	0.0629561	0.0634338	0.0638144
1.88	0.000994038	0.0013298	0.00175431	0.00229164	0.00297212	0.0038298	0.00489708	0.00619737	0.0077377	0.00950463	0.0114659	0.0135796	0.015808	0.0181327	0.0205628	0.0231318	0.0258806	0.0288299	0.0319541	0.0351656	0.0383205	0.0412478	0.0437929	0.045862	0.0474494	0.0486361	0.04956	0.0503688	0.0511736	0.0520243	0.0529121	0.0537996	0.0546587	0.0554999	0.0563752	0.0573551	0.0584893	0.0597719	0.0611303	0.0624448	0.0635931	0.0644987	0.0651615	0.0656545	0.0660879	0.0665544	0.0670829	0.0676204	0.0680522
1.94788	0.00100032	0.00134035	0.00177156	0.00231901	0.00301418	0.00389227	0.00498672	0.00632161	0.00790418	0.00972057	0.0117378	0.0139128	0.0162073	0.0186027	0.0211087	0.0237603	0.0265992	0.0296469	0.0328763	0.0361966	0.039459	0.0424868	0.0451201	0.0472621	0.0489067	0.0501377	0.0510975	0.0519385	0.0527761	0.053662	0.054588	0.0555159	0.0564174	0.0573035	0.058228	0.0592635	0.0604604	0.061812	0.0632423	0.0646268	0.0658386	0.0667984	0.0675063	0.0680383	0.0685082	0.0690123	0.06958	0.070156	0.070621
2.01576	0.000990355	0.00132857	0.00175839	0.00230524	0.00300096	0.00388108	0.00497929	0.0063198	0.0079098	0.00973533	0.0117631	0.0139499	0.0162572	0.0186663	0.0211872	0.0238549	0.0267114	0.0297782	0.0330283	0.03637	0.0396536	0.0427012	0.0453518	0.0475078	0.049163	0.0504013	0.0513662	0.0522112	0.0530528	0.0539435	0.0548756	0.0558112	0.056722	0.0576192	0.0585569	0.0596077	0.0608223	0.0621935	0.0636445	0.06505	0.066282	0.0672607	0.0679861	0.0685346	0.069021	0.0695418	0.0701265	0.0707188	0.0711984
2.08364	0.000960868	0.00129026	0.00170959	0.00224402	0.00292494	0.00378737	0.00486443	0.00617982	0.00774054	0.00953266	0.0115233	0.0136697	0.0159337	0.0182967	0.0207683	0.0233825	0.0261808	0.0291842	0.0323665	0.0356382	0.0388528	0.0418357	0.0444294	0.0465377	0.0481541	0.0493609	0.0502986	0.0511178	0.0519333	0.052797	0.053702	0.0546114	0.0554977	0.0563717	0.0572861	0.058312	0.059499	0.0608401	0.0622605	0.0636377	0.0648467	0.0658093	0.0665253	0.0670693	0.0675533	0.0680713	0.0686519	0.0692396	0.069716
2.15152	0.00091279	0.00122688	0.00162742	0.00213874	0.00279115	0.0036184	0.00465231	0.00591559	0.00741472	0.00913601	0.0110474	0.0131073	0.0152784	0.0175422	0.0199072	0.0224058	0.0250776	0.0279433	0.0309781	0.0340973	0.0371611	0.0400029	0.0424719	0.0444759	0.0460082	0.0471472	0.0480271	0.0487924	0.0495531	0.0503597	0.0512062	0.0520577	0.0528878	0.0537067	0.0545643	0.0555283	0.0566463	0.0579121	0.0592552	0.0605595	0.0617064	0.0626215	0.0633044	0.0638256	0.0642911	0.0647899	0.0653484	0.0659134	0.0663715
2.21939	0.00085077	0.00114484	0.00152061	0.00200126	0.00261557	0.0033955	0.00437109	0.00556363	0.0069789	0.00860346	0.0104063	0.0123473	0.0143903	0.0165165	0.0187332	0.0210703	0.0235649	0.0262369	0.0290642	0.0319683	0.0348192	0.0374613	0.0397533	0.0416087	0.0430207	0.0440622	0.0448587	0.0455458	0.0462272	0.046951	0.0477123	0.048479	0.0492263	0.0499632	0.0507359	0.0516073	0.0526222	0.0537759	0.055004	0.0561996	0.0572531	0.0580958	0.058727	0.0592115	0.0596466	0.0601142	0.0606376	0.0611666	0.061595
2.28727	0.000782045	0.00105399	0.00140244	0.0018493	0.00242169	0.00314961	0.0040611	0.00517581	0.00649868	0.00801637	0.00969891	0.0115074	0.0134067	0.0153776	0.0174257	0.0195777	0.0218681	0.0243162	0.0269028	0.0295568	0.0321596	0.0345683	0.0366527	0.0383325	0.039601	0.0405247	0.0412192	0.0418099	0.0423932	0.0430148	0.0436711	0.044333	0.0449777	0.0456125	0.0462795	0.047036	0.0479236	0.0489395	0.0500266	0.0510893	0.0520288	0.0527827	0.0533502	0.0537893	0.0541872	0.0546167	0.0550978	0.0555832	0.0559754
2.35515	0.000714939	0.000965607	0.00128799	0.00170289	0.00223594	0.00291532	0.00376719	0.00480958	0.00604646	0.00746435	0.00903381	0.0107168	0.0124784	0.0142988	0.0161811	0.0181492	0.0202349	0.0224569	0.0247993	0.0271988	0.0295482	0.0317175	0.0335875	0.0350841	0.0362004	0.0369966	0.0375786	0.0380615	0.038535	0.0390423	0.0395815	0.0401265	0.0406563	0.0411768	0.0417253	0.0423538	0.0431007	0.0439655	0.0448991	0.0458175	0.0466334	0.0472915	0.0477904	0.0481809	0.0485397	0.04893	0.0493675	0.049808	0.0501623
2.42303	0.000657274	0.00089025	0.00119135	0.00158065	0.00208273	0.00272444	0.00353047	0.00451746	0.00568834	0.00702906	0.00851005	0.0100932	0.0117429	0.013438	0.0151791	0.0169872	0.0188917	0.0209114	0.0230337	0.0252027	0.0273214	0.0292711	0.0309424	0.0322664	0.0332358	0.0339053	0.0343721	0.0347429	0.0351016	0.0354898	0.0359074	0.0363312	0.0367416	0.0371432	0.0375686	0.038065	0.0386683	0.0393805	0.0401603	0.0409353	0.041629	0.0421927	0.0426246	0.0429687	0.0432912	0.0436459	0.0440442	0.0444439	0.0447632
2.49091	0.000614986	0.000835896	0.00112309	0.00149645	0.00198018	0.00260047	0.00338116	0.00433788	0.0054725	0.00676998	0.00819967	0.00972217	0.0113003	0.0129106	0.014551	0.0162401	0.0180057	0.0198669	0.0218146	0.0237987	0.0257309	0.0275011	0.029007	0.0301835	0.0310227	0.0315748	0.0319307	0.0321912	0.0324363	0.0327072	0.0330055	0.0333107	0.0336041	0.0338886	0.0341934	0.0345614	0.0350271	0.0355951	0.0362315	0.036874	0.0374557	0.0379336	0.0383055	0.0386093	0.0389018	0.0392283	0.0395957	0.0399628	0.0402534
2.55879	0.000591175	0.000806655	0.00108857	0.00145722	0.00193714	0.00255467	0.0033335	0.00428872	0.00542122	0.00671443	0.00813575	0.00964329	0.011197	0.0127706	0.0143592	0.0159793	0.0176581	0.0194158	0.021246	0.0231036	0.0249059	0.0265483	0.0279326	0.0289957	0.0297285	0.0301787	0.0304334	0.0305903	0.0307281	0.0308887	0.0310756	0.03127	0.031454	0.0316289	0.0318209	0.0320704	0.0324111	0.0328505	0.0333612	0.033889	0.034375	0.0347804	0.0351027	0.0353746	0.0356455	0.0359533	0.0363005	0.0366457	0.036916
2.62667	0.000585721	0.000802248	0.00108725	0.00146197	0.00195197	0.0025845	0.00338375	0.00436477	0.00552752	0.00685357	0.0083075	0.00984391	0.011419	0.0130027	0.0145877	0.0161889	0.0178337	0.0195436	0.0213151	0.0231062	0.024837	0.0264056	0.0277146	0.0287007	0.0293542	0.0297211	0.0298875	0.029951	0.0299916	0.0300526	0.0301396	0.0302351	0.0303211	0.0303975	0.0304886	0.0306333	0.0308659	0.0311965	0.031603	0.0320376	0.0324469	0.0327952	0.0330797	0.0333291	0.0335872	0.0338859	0.0342238	0.0345582	0.0348168
2.69455	0.000595497	0.000818304	0.00111305	0.00150235	0.00201328	0.00267455	0.00351142	0.00453925	0.00575721	0.00714479	0.00866321	0.0102629	0.0118954	0.0135271	0.0151479	0.0167717	0.0184266	0.0201363	0.0218993	0.0236754	0.0253857	0.0269274	0.0282021	0.0291446	0.0297441	0.0300465	0.0301392	0.030122	0.0300777	0.0300523	0.0300534	0.030064	0.0300657	0.0300572	0.0300616	0.0301175	0.0302603	0.0305031	0.0308277	0.0311907	0.0315423	0.0318487	0.0321066	0.0323422	0.0325951	0.0328929	0.0332307	0.0335635	0.0338183
2.76242	0.000615118	0.000847372	0.00115577	0.00156448	0.00210232	0.00279975	0.00368339	0.00476918	0.00605562	0.00752009	0.00912033	0.0108023	0.0125131	0.0142151	0.0158957	0.0175685	0.0192627	0.0210038	0.0227924	0.0245891	0.0263141	0.0278623	0.0291324	0.0300565	0.0306226	0.0308774	0.0309109	0.0308266	0.0307112	0.030614	0.030544	0.0304847	0.0304167	0.030338	0.030271	0.0302547	0.0303262	0.030501	0.030764	0.0310746	0.0313851	0.0316626	0.0319031	0.0321314	0.0323844	0.0326868	0.0330305	0.0333681	0.0336242
2.8303	0.000638065	0.000880464	0.00120313	0.0016317	0.00219669	0.00293023	0.00386034	0.00500355	0.00635789	0.00789885	0.00958097	0.0113461	0.0131372	0.0149131	0.0166591	0.0183886	0.0201319	0.0219165	0.0237444	0.0255767	0.0273318	0.0289021	0.0301824	0.0311024	0.0316488	0.0318693	0.0318569	0.0317193	0.0315472	0.0313928	0.0312666	0.0311522	0.0310294	0.0308953	0.0307721	0.0306997	0.0307167	0.0308408	0.0310589	0.0313323	0.0316143	0.0318721	0.0321016	0.0323263	0.0325817	0.0328904	0.0332422	0.0335868	0.0338467
2.89818	0.000657992	0.00090883	0.0012432	0.00168785	0.00227463	0.00303699	0.00400404	0.00519285	0.00660107	0.00820274	0.00994991	0.0117813	0.0136363	0.0154711	0.0172696	0.0190446	0.0208275	0.0226474	0.0245075	0.026369	0.0281494	0.0297386	0.0310287	0.0319472	0.0324796	0.0326748	0.032628	0.0324502	0.0322352	0.0320377	0.0318694	0.0317138	0.0315501	0.0313748	0.0312101	0.0310962	0.0310731	0.0311601	0.0313457	0.0315922	0.0318536	0.0320972	0.0323185	0.0325404	0.0327972	0.0331104	0.0334679	0.0338179	0.0340807
2.96606	0.000669965	0.000925661	0.00126666	0.00172031	0.00231915	0.00309735	0.00408461	0.00529826	0.00673571	0.00837013	0.0101521	0.0120183	0.0139063	0.0157701	0.0175926	0.0193863	0.0211831	0.0230129	0.0248801	0.0267465	0.0285295	0.0301184	0.0314042	0.0323132	0.0328304	0.0330048	0.0329325	0.032726	0.0324808	0.0322529	0.0320549	0.0318704	0.0316783	0.0314748	0.0312814	0.0311388	0.0310873	0.0311472	0.0313081	0.0315333	0.0317775	0.0320085	0.0322213	0.0324383	0.0326927	0.0330052	0.0333626	0.0337125	0.0339747
3.03394	0.000671437	0.000927422	0.00126865	0.00172244	0.00232126	0.00309924	0.00408602	0.00529885	0.00673502	0.00836746	0.0101464	0.012008	0.013889	0.015743	0.0175517	0.0193274	0.0211015	0.0229045	0.0247417	0.0265762	0.0283272	0.0298854	0.0311431	0.032027	0.0325219	0.0326759	0.0325842	0.0323584	0.0320936	0.0318457	0.031628	0.0314245	0.0312144	0.0309934	0.0307825	0.0306214	0.0305502	0.0305893	0.0307293	0.0309347	0.0311616	0.0313783	0.0315798	0.0317875	0.0320336	0.0323377	0.0326866	0.0330283	0.0332842
3.10182	0.000662762	0.000914557	0.00124972	0.00169488	0.00228169	0.00304347	0.00400916	0.00519554	0.00659985	0.00819538	0.00993303	0.0117498	0.0135832	0.0153866	0.0171417	0.0188597	0.0205714	0.0223068	0.0240721	0.0258331	0.0275122	0.0290045	0.0302057	0.0310448	0.0315067	0.0316375	0.0315293	0.0312904	0.0310133	0.030753	0.0305226	0.0303072	0.0300866	0.0298561	0.0296359	0.0294639	0.0293787	0.0294003	0.0295199	0.0297042	0.0299108	0.0301094	0.0302949	0.0304876	0.030718	0.0310049	0.0313355	0.0316599	0.0319028
3.1697	0.000647179	0.000891466	0.00121578	0.0016455	0.00221087	0.00294373	0.00387176	0.00501098	0.00635857	0.00788865	0.0095536	0.0112923	0.0130436	0.014762	0.0164288	0.0180539	0.0196669	0.0212972	0.0229519	0.0246002	0.0261699	0.0275626	0.0286797	0.0294538	0.0298703	0.0299726	0.0298476	0.0295982	0.0293125	0.0290433	0.0288037	0.0285799	0.0283528	0.0281179	0.0278934	0.0277148	0.0276184	0.027623	0.0277208	0.0278805	0.0280624	0.0282379	0.028402	0.0285733	0.0287806	0.0290413	0.0293438	0.0296418	0.0298648
3.23758	0.000630233	0.000865723	0.00117706	0.00158803	0.00212704	0.00282406	0.00370517	0.00478542	0.00606191	0.00750976	0.00908324	0.0107234	0.0123713	0.0139823	0.0155373	0.0170451	0.0185331	0.0200301	0.0215448	0.0230502	0.0244814	0.0257477	0.0267583	0.0274503	0.0278096	0.0278762	0.0277309	0.0274694	0.0271743	0.0268955	0.0266461	0.0264137	0.0261807	0.0259424	0.0257151	0.0255311	0.0254235	0.0254097	0.0254827	0.0256135	0.0257659	0.025913	0.0260501	0.026194	0.0263711	0.0265977	0.0268637	0.0271273	0.0273245
3.30545	0.000618752	0.000846674	0.00114622	0.00153946	0.00205288	0.00271447	0.00354862	0.00456934	0.00577363	0.00713748	0.0086169	0.0101551	0.0116947	0.0131919	0.014627	0.0160069	0.0173576	0.0187069	0.0200654	0.0214112	0.0226869	0.0238111	0.024701	0.0252988	0.0255912	0.0256143	0.025442	0.0251627	0.0248529	0.0245595	0.0242957	0.0240508	0.0238086	0.0235643	0.0233321	0.0231407	0.0230195	0.0229844	0.0230288	0.0231266	0.0232448	0.0233589	0.023464	0.0235753	0.0237164	0.0239026	0.0241256	0.024349	0.024516
3.37333	0.000619535	0.000843654	0.00113593	0.0015169	0.00201127	0.00264531	0.00344192	0.00441414	0.00555874	0.00685228	0.00825185	0.00970188	0.0111458	0.0125398	0.0138628	0.0151201	0.0163359	0.0175381	0.0187394	0.0199236	0.0210412	0.0220197	0.0227844	0.0232823	0.0235008	0.0234722	0.0232641	0.0229575	0.0226237	0.0223071	0.0220207	0.0217559	0.021498	0.021242	0.0209997	0.020796	0.020657	0.0205964	0.0206085	0.0206697	0.0207501	0.0208273	0.0208966	0.0209709	0.0210718	0.0212135	0.0213897	0.0215695	0.0217038
3.44121	0.000637978	0.000864121	0.00115641	0.0015342	0.0020209	0.00264153	0.00341793	0.00436243	0.00547144	0.00672147	0.00806967	0.00946031	0.0108362	0.0121521	0.0133852	0.0145389	0.0156361	0.0167053	0.0177624	0.0187968	0.0197665	0.0206074	0.0212517	0.0216505	0.0217914	0.0217036	0.0214492	0.0211036	0.0207337	0.0203822	0.0200628	0.0197685	0.019486	0.01921	0.01895	0.0187273	0.0185647	0.0184743	0.0184507	0.0184726	0.0185128	0.0185507	0.0185814	0.0186162	0.0186743	0.0187695	0.0188976	0.0190329	0.0191337
3.50909	0.000676886	0.000912039	0.00121322	0.00159909	0.00209242	0.00271765	0.00349616	0.00443988	0.00554474	0.00678647	0.00812102	0.0094908	0.0108362	0.0121093	0.0132845	0.0143632	0.0153681	0.0163289	0.0172654	0.0181723	0.0190148	0.0197353	0.0202714	0.0205772	0.0206402	0.020487	0.0201759	0.0197786	0.0193594	0.0189604	0.0185965	0.0182623	0.0179454	0.01764	0.0173536	0.0171044	0.0169122	0.0167878	0.0167258	0.016707	0.016706	0.0167035	0.0166943	0.0166883	0.0167029	0.0167517	0.0168327	0.016925	0.0169933
3.57697	0.000735677	0.000986808	0.00130583	0.0017113	0.002226	0.00287455	0.00367853	0.00464981	0.00578374	0.00705457	0.0084157	0.00980602	0.0111618	0.0124307	0.013584	0.0146212	0.0155649	0.0164474	0.0172926	0.0181008	0.0188426	0.0194656	0.0199108	0.0201336	0.0201212	0.0198987	0.0195221	0.0190615	0.0185809	0.0181229	0.017704	0.0173201	0.0169596	0.0166161	0.016295	0.016012	0.015785	0.0156232	0.0155217	0.0154621	0.0154204	0.0153779	0.015329	0.0152823	0.0152545	0.0152588	0.0152955	0.0153479	0.0153861
3.64485	0.000810158	0.00108296	0.00142724	0.00186197	0.00241059	0.00309855	0.0039482	0.00497171	0.00616377	0.00749655	0.00891984	0.0103676	0.0117704	0.0130707	0.0142357	0.0152632	0.0161767	0.0170113	0.0177956	0.0185348	0.0192041	0.0197542	0.0201274	0.0202796	0.0201971	0.0199042	0.0194565	0.0189245	0.0183736	0.0178482	0.0173666	0.0169261	0.0165153	0.0161269	0.0157648	0.0154429	0.0151774	0.0149768	0.0148359	0.014737	0.0146565	0.0145759	0.014489	0.0144036	0.0143357	0.014299	0.0142959	0.0143129	0.0143241
3.71273	0.000892934	0.0011907	0.0015647	0.00203468	0.00262521	0.00336304	0.0042717	0.00536393	0.00663372	0.00805084	0.0095608	0.0110917	0.0125678	0.0139255	0.0151279	0.0161711	0.0170798	0.0178926	0.0186425	0.0193395	0.0199617	0.0204616	0.0207814	0.0208761	0.020731	0.0203702	0.0198503	0.019244	0.0186191	0.0180229	0.0174755	0.0169755	0.0165114	0.016075	0.0156691	0.0153062	0.0150013	0.0147624	0.0145844	0.0144493	0.0143336	0.0142183	0.0140966	0.0139759	0.0138718	0.013799	0.0137614	0.0137482	0.0137365
3.78061	0.000974425	0.00129728	0.0017015	0.00220779	0.00284203	0.00363249	0.00460407	0.00577018	0.00712417	0.00863339	0.010239	0.0118631	0.0134236	0.014851	0.0161043	0.0171782	0.0180987	0.018908	0.0196433	0.0203181	0.0209131	0.021381	0.0216632	0.0217128	0.0215144	0.0210922	0.0205046	0.019827	0.0191309	0.0184664	0.0178559	0.0172986	0.0167831	0.0163004	0.015852	0.0154496	0.0151077	0.0148341	0.0146231	0.0144566	0.0143106	0.0141655	0.0140139	0.0138627	0.0137279	0.0136248	0.0135588	0.0135211	0.0134907
3.84848	0.00104434	0.001389	0.00181963	0.00235788	0.00303085	0.00386824	0.00489623	0.00612886	0.00755897	0.00915178	0.0108446	0.0125545	0.0141936	0.0156872	0.0169911	0.0180987	0.0190373	0.0198519	0.0205833	0.0212481	0.0218283	0.0222765	0.0225327	0.0225484	0.0223072	0.0218337	0.0211881	0.0204488	0.0196907	0.0189668	0.0183014	0.0176945	0.0171344	0.0166115	0.0161265	0.0156905	0.0153175	0.0150151	0.0147774	0.0145859	0.0144159	0.0142472	0.0140719	0.0138966	0.0137375	0.0136108	0.013523	0.0134665	0.0134218
3.91636	0.00109337	0.0014534	0.00190272	0.00246364	0.00316416	0.00403501	0.0051033	0.00638355	0.00786825	0.00952113	0.0112768	0.0130486	0.0147446	0.0162865	0.0176275	0.0187602	0.0197128	0.0205322	0.021262	0.0219204	0.0224908	0.0229253	0.0231629	0.0231539	0.0228809	0.0223688	0.0216793	0.0208932	0.0200878	0.0193185	0.0186112	0.0179667	0.0173731	0.0168205	0.0163088	0.0158485	0.0154534	0.0151307	0.0148742	0.0146651	0.0144785	0.0142934	0.0141017	0.0139098	0.0137341	0.013591	0.0134881	0.0134185	0.0133639
3.98424	0.00111472	0.00148144	0.00193884	0.00250951	0.00322183	0.00410693	0.00519232	0.00649276	0.00800056	0.00967881	0.0114609	0.0132586	0.0149778	0.0165389	0.0178934	0.0190337	0.0199881	0.0208045	0.0215275	0.0221766	0.0227357	0.0231572	0.0233796	0.0233526	0.0230584	0.0225218	0.021805	0.0209898	0.020155	0.0193574	0.0186241	0.0179566	0.0173434	0.0167741	0.0162483	0.0157757	0.0153695	0.0150364	0.0147702	0.0145519	0.0143564	0.0141629	0.0139629	0.0137625	0.013578	0.0134261	0.0133146	0.0132374	0.0131769
4.05212	0.00110537	0.00146902	0.00192257	0.00248839	0.00319459	0.00407205	0.00514802	0.00643714	0.00793179	0.00959532	0.0113616	0.013143	0.0148461	0.0163914	0.0177307	0.0188561	0.0197955	0.0205963	0.0213031	0.0219354	0.0224776	0.0228828	0.0230901	0.0230495	0.0227431	0.0221951	0.0214673	0.020641	0.0197948	0.0189861	0.0182427	0.0175672	0.0169486	0.0163765	0.0158499	0.0153778	0.0149722	0.0146393	0.0143727	0.0141536	0.0139572	0.0137632	0.0135629	0.0133622	0.013177	0.0130235	0.0129096	0.0128299	0.0127674
4.12	0.00106649	0.00141771	0.00185592	0.00240283	0.00308568	0.00393439	0.00497536	0.00622277	0.00766924	0.00927929	0.0109889	0.0127131	0.0143614	0.0158567	0.0171523	0.01824	0.0191469	0.0199189	0.0205986	0.0212051	0.0217231	0.0221068	0.022297	0.0222448	0.0219325	0.0213836	0.0206578	0.0198348	0.0189918	0.0181858	0.0174454	0.0167742	0.0161623	0.0155996	0.0150845	0.0146248	0.0142309	0.0139081	0.0136497	0.0134374	0.0132476	0.0130603	0.0128673	0.012674	0.0124955	0.0123471	0.0122364	0.0121584	0.0120972
4.18788	0.00100334	0.00133445	0.00174797	0.00226458	0.00291016	0.00371313	0.00469856	0.00587987	0.00725008	0.00877556	0.0103956	0.0120298	0.0135924	0.0150101	0.0162388	0.0172706	0.018131	0.018863	0.0195069	0.02008	0.0205672	0.0209243	0.0210943	0.0210303	0.0207148	0.0201702	0.0194536	0.0186418	0.0178099	0.0170142	0.016284	0.0156243	0.0150268	0.014482	0.0139876	0.0135494	0.0131761	0.0128715	0.0126284	0.0124293	0.012252	0.0120776	0.0118983	0.0117191	0.0115535	0.0114158	0.011313	0.0112403	0.0111831
4.25576	0.000924235	0.00123033	0.00161325	0.00209244	0.00269221	0.00343913	0.00435664	0.00545728	0.00673449	0.00815691	0.00966794	0.0111926	0.012651	0.0139751	0.0151235	0.0160891	0.0168952	0.0175816	0.018185	0.0187207	0.0191734	0.0195004	0.0196473	0.019569	0.0192487	0.0187073	0.0179991	0.0171976	0.0163758	0.0155894	0.0148686	0.0142207	0.0136393	0.0131155	0.0126462	0.0122348	0.0118877	0.0116065	0.0113836	0.0112023	0.0110419	0.010885	0.0107243	0.010564	0.0104161	0.0102934	0.0102019	0.0101373	0.010086
4.32364	0.000839203	0.00111866	0.0014692	0.00190904	0.00246088	0.00314948	0.00399657	0.00501376	0.00619492	0.00751098	0.0089096	0.0103215	0.0116729	0.0129011	0.0139679	0.0148668	0.0156189	0.0162607	0.0168249	0.0173242	0.0177426	0.0180386	0.01816	0.0180633	0.0177322	0.0171861	0.0164769	0.0156753	0.0148527	0.0140648	0.0133441	0.0127005	0.0121299	0.0116242	0.011179	0.0107952	0.0104758	0.0102202	0.0100198	0.00985878	0.0097178	0.00958115	0.00944193	0.00930356	0.00917644	0.00907149	0.00899375	0.00893898	0.008895
4.39152	0.00075826	0.00101278	0.00133326	0.00173695	0.00224519	0.00288116	0.00366513	0.00460782	0.00570349	0.00692506	0.00822395	0.009536	0.010793	0.0119369	0.0129328	0.0137745	0.0144814	0.0150863	0.0156184	0.0160875	0.0164762	0.0167434	0.0168379	0.0167174	0.0163657	0.0158011	0.0150735	0.0142524	0.0134088	0.0126003	0.0118623	0.0112083	0.0106368	0.0101405	0.00971337	0.00935327	0.00905947	0.0088284	0.00865041	0.00850986	0.00838899	0.00827344	0.00815677	0.00804157	0.00793649	0.00785057	0.00778771	0.00774374	0.00770765
4.45939	0.000689851	0.000923881	0.00122009	0.00159509	0.00206938	0.00266501	0.00340121	0.00428803	0.00531995	0.00647135	0.00769644	0.00893488	0.0101227	0.0112057	0.0121512	0.0129534	0.0136304	0.014212	0.014724	0.0151733	0.0155405	0.0157835	0.0158511	0.015701	0.0153164	0.0147149	0.0139462	0.0130799	0.0121889	0.0113343	0.0105559	0.00987157	0.0092827	0.00878259	0.00836346	0.00801951	0.00774591	0.00753578	0.00737775	0.00725621	0.00715445	0.00705926	0.00696454	0.00687204	0.0067887	0.00672175	0.00667389	0.0066409	0.00661272
4.52727	0.000639632	0.000859443	0.00113937	0.00149591	0.00194924	0.00252097	0.00322979	0.00408537	0.00508225	0.00619553	0.00738093	0.00858029	0.00973212	0.0107845	0.0117061	0.0124917	0.0131581	0.0137332	0.01424	0.0146825	0.0150386	0.0152642	0.015306	0.0151205	0.0146901	0.0140323	0.0131974	0.0122578	0.0112905	0.010362	0.00951796	0.00878129	0.00815646	0.00763723	0.00721369	0.00687613	0.00661531	0.00642068	0.00627873	0.00617337	0.00608851	0.0060117	0.00593702	0.00586544	0.00580232	0.0057532	0.00571964	0.00569718	0.00567647
4.59515	0.000609805	0.000822296	0.00109466	0.00144378	0.00189012	0.00245548	0.00315857	0.00400901	0.0050012	0.00611023	0.00729198	0.00848869	0.00963948	0.0106931	0.0116187	0.0124112	0.013087	0.0136728	0.0141896	0.0146386	0.0149946	0.0152098	0.0152281	0.0150029	0.0145154	0.0137834	0.0128598	0.0118213	0.0107513	0.00972358	0.00879081	0.00798145	0.00730315	0.00674994	0.00630955	0.00596822	0.00571212	0.00552682	0.00539633	0.00530363	0.00523271	0.00517154	0.00511418	0.00506085	0.00501559	0.00498243	0.00496183	0.00494903	0.00493502
4.66303	0.000599088	0.000810597	0.00108334	0.00143497	0.00188676	0.00246127	0.00317772	0.00404592	0.00506004	0.00619448	0.00740412	0.00863004	0.00981029	0.0108928	0.0118466	0.0126664	0.0133685	0.0139795	0.014519	0.0149857	0.015351	0.0155628	0.0155601	0.0152932	0.0147412	0.0139227	0.0128942	0.0117386	0.0105472	0.00940223	0.00836417	0.00746734	0.00672244	0.00612363	0.00565621	0.00530233	0.00504369	0.00486192	0.00473838	0.0046547	0.00459455	0.00454596	0.00450281	0.00446468	0.00443446	0.00441494	0.00440563	0.00440131	0.00439306
4.73091	0.000603288	0.000818585	0.00109757	0.00145891	0.00192503	0.00251957	0.00326263	0.00416439	0.00521871	0.00639889	0.007658	0.00893488	0.0101654	0.0112956	0.0122936	0.013154	0.0138935	0.0145387	0.0151089	0.0156006	0.0159816	0.016195	0.0161747	0.0158668	0.0152486	0.0143395	0.0132003	0.0119209	0.0106011	0.00933216	0.00818256	0.00719225	0.00637482	0.00572439	0.0052239	0.0048517	0.00458527	0.00440252	0.00428215	0.00420429	0.00415197	0.00411298	0.00408096	0.0040549	0.00403681	0.0040285	0.0040286	0.00403144	0.00402798
4.79879	0.000616332	0.000837971	0.00112615	0.0015006	0.00198496	0.00260408	0.00337903	0.00432046	0.00542191	0.00665544	0.00797203	0.00930786	0.010596	0.0117806	0.0128281	0.013733	0.0145128	0.0151944	0.0157969	0.0163155	0.0167144	0.016932	0.0168976	0.016553	0.0158734	0.0148796	0.0136364	0.0122403	0.0107997	0.00941411	0.00815931	0.00708039	0.00619341	0.00549242	0.00495826	0.00456595	0.0042893	0.00410298	0.00398327	0.0039088	0.00386186	0.00382989	0.00380623	0.00378937	0.00378067	0.00378116	0.00378881	0.00379746	0.00379785
4.86667	0.000631579	0.00085969	0.00115686	0.00154368	0.00204481	0.00268615	0.00348961	0.00446628	0.00560943	0.00689009	0.00825738	0.00964516	0.0109841	0.0122161	0.0133068	0.0142502	0.0150643	0.0157767	0.0164065	0.0169477	0.017362	0.017584	0.0175388	0.0171649	0.016436	0.0153734	0.0140456	0.0125546	0.0110156	0.00953495	0.00819432	0.00704287	0.00609865	0.00535562	0.00479294	0.00438305	0.00409689	0.00390657	0.00378644	0.00371389	0.00367057	0.00364357	0.00362595	0.00361586	0.00361414	0.00362127	0.00363469	0.00364786	0.00365129
4.93455	0.000643159	0.000875709	0.00117881	0.00157353	0.00208512	0.00274006	0.0035608	0.00455869	0.0057269	0.00703587	0.00843365	0.0098527	0.0112222	0.0124829	0.0135995	0.014566	0.0154006	0.0161312	0.0167771	0.0173314	0.0177542	0.017978	0.0179252	0.0175322	0.0167715	0.015665	0.0142832	0.0127315	0.0111295	0.00958786	0.00819209	0.00699403	0.00601304	0.00524306	0.00466219	0.00424117	0.00394907	0.00375634	0.00363607	0.00356493	0.00352415	0.00350064	0.00348731	0.00348203	0.00348532	0.00349723	0.00351485	0.00353139	0.00353724
5.00242	0.000647119	0.000880567	0.00118454	0.00158004	0.00209226	0.00274765	0.00356868	0.00456674	0.00573509	0.00704426	0.00844236	0.0098619	0.011232	0.0124935	0.013611	0.0145783	0.0154135	0.0161447	0.0167905	0.0173443	0.0177655	0.0179863	0.0179286	0.0175281	0.0167571	0.0156374	0.0142396	0.0126701	0.0110494	0.00948948	0.00807708	0.00686511	0.00587352	0.00509634	0.00451131	0.00408845	0.00379611	0.00360407	0.00348503	0.00341551	0.00337679	0.00335584	0.00334555	0.00334368	0.00335045	0.00336566	0.00338619	0.00340517	0.00341305
5.0703	0.000642186	0.000872408	0.00117136	0.00155934	0.00206076	0.00270131	0.00350288	0.00447664	0.00561615	0.00689278	0.00825609	0.00964028	0.0109763	0.0122061	0.0132952	0.0142376	0.0150506	0.0157616	0.0163891	0.0169263	0.017334	0.0175456	0.0174847	0.0170886	0.01633	0.0152298	0.013857	0.0123157	0.0107239	0.00919154	0.007804	0.00661346	0.00563973	0.00487706	0.00430351	0.00388948	0.00360365	0.00341622	0.00330038	0.00323318	0.00319644	0.00317754	0.00316952	0.0031701	0.00317931	0.00319675	0.00321924	0.00324	0.00324979
5.13818	0.000630012	0.000853306	0.0011418	0.00151446	0.00199414	0.00260507	0.00336796	0.0042935	0.00537574	0.00658772	0.00788169	0.00919525	0.0104627	0.0116289	0.0126609	0.0135527	0.0143208	0.0149913	0.0155819	0.0160865	0.0164681	0.0166637	0.0166008	0.0162196	0.0154941	0.0144439	0.0131346	0.0116648	0.0101468	0.00868534	0.00736185	0.00622616	0.00529728	0.00456981	0.00402278	0.00362791	0.00335523	0.00317633	0.00306573	0.0030017	0.00296709	0.00294999	0.00294383	0.00294633	0.00295738	0.00297643	0.00300032	0.00302258	0.00303445
5.20606	0.00061486	0.000828859	0.0011031	0.00145459	0.00190402	0.00247348	0.00318202	0.00403961	0.005041	0.00616155	0.00735731	0.00857064	0.00974074	0.0108163	0.0117666	0.0125859	0.0132895	0.0139017	0.0144392	0.0148969	0.0152412	0.0154141	0.0153491	0.0149907	0.0143148	0.0133393	0.0121245	0.0107615	0.00935403	0.00799894	0.00677154	0.00571808	0.00485619	0.00418088	0.00367272	0.00330545	0.00305136	0.00288418	0.00278045	0.00272027	0.00268794	0.00267257	0.0026681	0.00267235	0.00268506	0.00270554	0.00273073	0.00275459	0.00276904
5.27394	0.000602785	0.000807101	0.00106573	0.00139328	0.00180775	0.00232861	0.00297289	0.00374972	0.00465467	0.00566589	0.00674402	0.00783713	0.00889017	0.00985654	0.0107081	0.0114393	0.0120642	0.0126048	0.0130769	0.0134767	0.0137746	0.0139193	0.0138508	0.0135196	0.0129035	0.0120187	0.010919	0.00968616	0.00841355	0.00718839	0.00607849	0.00512552	0.00434535	0.00373343	0.00327222	0.00293803	0.00270591	0.00255233	0.00245636	0.00240031	0.00237028	0.0023566	0.00235384	0.00235995	0.0023745	0.00239666	0.0024235	0.00244948	0.00246734
5.34182	0.000600453	0.000796933	0.00104142	0.00134579	0.00172504	0.00219575	0.00277274	0.00346424	0.00426677	0.0051615	0.00611401	0.00707845	0.00800588	0.00885464	0.00959928	0.0102347	0.010773	0.0112345	0.0116339	0.011969	0.0122147	0.0123266	0.0122525	0.0119488	0.0113959	0.0106076	0.00963102	0.008538	0.00741046	0.00632517	0.00534177	0.00449694	0.00380457	0.00326057	0.00284939	0.00255016	0.00234097	0.00220129	0.00211299	0.00206083	0.00203288	0.0020208	0.00201988	0.00202816	0.00204505	0.00206953	0.00209878	0.00212778	0.00215015
5.4097	0.000613782	0.000806331	0.00104078	0.0013261	0.00167417	0.00209861	0.00261204	0.00322183	0.0039255	0.00470726	0.00553754	0.00637641	0.00718085	0.00791385	0.00855253	0.00909199	0.00954298	0.00992368	0.0102482	0.0105159	0.0107067	0.0107831	0.0107003	0.0104209	0.00992757	0.00923204	0.00837475	0.0074176	0.00643138	0.00548246	0.00462246	0.00388302	0.00327605	0.00279786	0.00243486	0.00216892	0.00198119	0.00185416	0.0017725	0.00172348	0.00169713	0.00168651	0.00168758	0.0016985	0.00171843	0.00174614	0.00177887	0.00181211	0.00184028
5.47758	0.000646653	0.000840646	0.0010711	0.0013441	0.00166843	0.00205489	0.00251404	0.00305252	0.00366885	0.00435011	0.00507113	0.00579731	0.00649079	0.00711861	0.00766005	0.00811032	0.00847885	0.00878224	0.00903419	0.00923611	0.00937227	0.00941178	0.00931699	0.00905574	0.00861311	0.00799868	0.00724684	0.00641048	0.00555024	0.00472307	0.00397321	0.00332774	0.00279671	0.00237672	0.00205592	0.0018187	0.00164899	0.00153206	0.00145526	0.00140818	0.00138277	0.00137338	0.00137659	0.00139064	0.00141443	0.00144644	0.00148391	0.00152271	0.00155803
5.54545	0.000699905	0.000901298	0.00113471	0.00140347	0.00171346	0.00207292	0.00249062	0.00297265	0.0035185	0.00411776	0.00474902	0.00538204	0.00598313	0.00652245	0.00698087	0.00735357	0.00764894	0.00788248	0.00806789	0.00820855	0.00829293	0.00829589	0.00818579	0.00793512	0.00753077	0.00698057	0.00631374	0.00557558	0.00481819	0.00409058	0.0034308	0.00286203	0.00239269	0.0020196	0.00173233	0.00151733	0.00136092	0.00125079	0.00117662	0.00113008	0.00110484	0.00109638	0.00110184	0.00111948	0.0011479	0.00118525	0.00122867	0.00127431	0.00131799
5.61333	0.000770824	0.000985097	0.0012281	0.00150059	0.0018059	0.00215002	0.00254028	0.00298241	0.0034768	0.00401514	0.00457898	0.00514137	0.00567162	0.00614204	0.00653443	0.00684386	0.00707793	0.00725154	0.00737878	0.00746503	0.0075024	0.00747051	0.00734256	0.00709466	0.00671512	0.00621031	0.00560538	0.00493968	0.00425868	0.0036052	0.00301246	0.00250058	0.00207669	0.00173767	0.00147416	0.00127421	0.00112599	0.00101918	0.000945364	0.00089799	0.000872142	0.000864298	0.000872037	0.000893584	0.00092722	0.00097072	0.00102105	0.00107453	0.00112743
5.68121	0.000853225	0.00108436	0.00134202	0.00162473	0.00193358	0.00227274	0.00264842	0.00306619	0.00352723	0.00402489	0.0045429	0.00505656	0.00553708	0.00595798	0.00630149	0.00656238	0.00674779	0.00687243	0.00695109	0.00699106	0.0069875	0.00692375	0.00677665	0.00652497	0.00615793	0.00568082	0.00511579	0.00449789	0.00386781	0.00326394	0.00271604	0.002242	0.00184794	0.00153076	0.00128178	0.00109019	0.000945537	0.000838967	0.000763584	0.000714238	0.000687172	0.000679645	0.000689575	0.000715118	0.000754222	0.000804278	0.000862022	0.000923814	0.000986247
5.74909	0.000938169	0.00118782	0.0014627	0.00175943	0.00207728	0.00241898	0.00278992	0.00319563	0.00363799	0.0041116	0.00460166	0.0050849	0.00553353	0.00592157	0.00623122	0.00645695	0.00660561	0.00669206	0.00673195	0.0067343	0.00669669	0.00660525	0.00643938	0.00617965	0.00581584	0.00535243	0.00480953	0.00421928	0.00361921	0.00304477	0.00252341	0.00207154	0.00169455	0.00138929	0.00114748	0.000959046	0.000814466	0.000705957	0.000627739	0.000575733	0.000547071	0.000539613	0.000551517	0.000580845	0.000625232	0.000681698	0.000746719	0.000816621	0.000888196
5.81697	0.0010152	0.00128223	0.00157381	0.00188503	0.00221374	0.00256158	0.00293339	0.00333471	0.003768	0.00422875	0.00470316	0.00516875	0.00559819	0.00596558	0.00625286	0.00645421	0.0065763	0.00663431	0.00664474	0.00661804	0.00655367	0.00643972	0.00625736	0.00598829	0.00562261	0.00516422	0.00463188	0.00405588	0.00347174	0.00291309	0.00240592	0.00196566	0.00159724	0.00129741	0.00105812	0.000869736	0.000723342	0.000611898	0.000530423	0.000475622	0.000445285	0.000437714	0.000451232	0.000483806	0.000532796	0.000594897	0.000666341	0.000743379	0.000822918
5.88485	0.00107393	0.00135437	0.00165896	0.00198167	0.00231933	0.00267277	0.00304644	0.00344593	0.0038741	0.0043271	0.0047918	0.00524623	0.00566332	0.00601712	0.00628934	0.00647389	0.00657737	0.00661519	0.00660454	0.00655693	0.00647315	0.00634273	0.00614799	0.00587141	0.00550328	0.00504709	0.00452067	0.00395308	0.00337853	0.0028294	0.00233073	0.00189732	0.00153375	0.00123671	0.000998281	0.000809125	0.000660746	0.000546622	0.000462343	0.000405175	0.000373385	0.000365589	0.000380223	0.00041518	0.00046761	0.000533958	0.000610266	0.000692716	0.000778288
5.95273	0.00110563	0.00139311	0.00170431	0.00203251	0.00237383	0.00272859	0.00310092	0.0034964	0.00391818	0.00436285	0.00481785	0.00526171	0.00566773	0.0060101	0.00627051	0.00644273	0.00653324	0.00655749	0.00653301	0.00647194	0.00637598	0.00623563	0.00603416	0.00575466	0.00538761	0.0049362	0.0044175	0.00385955	0.00329542	0.00275645	0.00226687	0.00184092	0.00148295	0.00118961	0.00095314	0.000764473	0.000615471	0.000500017	0.000414136	0.000355502	0.000322723	0.000314638	0.000329775	0.000365983	0.000420288	0.000488988	0.000568019	0.000653543	0.000742606
6.02061	0.00110461	0.00139114	0.00170069	0.00202624	0.00236355	0.00271259	0.00307724	0.00346296	0.00387301	0.00430435	0.004745	0.00517423	0.00556606	0.00589526	0.00614382	0.00630553	0.00638669	0.00640248	0.00637028	0.0063024	0.00620105	0.00605753	0.00585595	0.00558011	0.00522077	0.00478083	0.00427662	0.00373501	0.00318775	0.00266497	0.00218993	0.00177627	0.00142809	0.00114209	0.00091076	0.000725382	0.000578216	0.000463541	0.000377753	0.000318846	0.000285679	0.000277261	0.000292199	0.00032835	0.000382709	0.000451543	0.00053079	0.000616667	0.000706316
6.08848	0.00106907	0.00134604	0.00164494	0.00195878	0.00228325	0.00261814	0.00296704	0.00333519	0.00372581	0.00413618	0.00455503	0.00496272	0.0053345	0.00564627	0.00588076	0.00603198	0.00610588	0.00611702	0.00608214	0.00601323	0.00591269	0.00577251	0.00557777	0.00531312	0.00496977	0.00455039	0.00407035	0.00355504	0.00303447	0.00253714	0.00208501	0.00169096	0.00135879	0.00108534	0.000863469	0.000684972	0.000542616	0.000431135	0.000347291	0.000289364	0.000256415	0.000247591	0.000261583	0.00029631	0.000348828	0.000415487	0.000492347	0.000575768	0.000663035
6.15636	0.00100121	0.0012605	0.00154016	0.00183356	0.00213658	0.00244889	0.00277379	0.00311617	0.00347908	0.00386011	0.00424889	0.00462724	0.00497219	0.00526134	0.00547862	0.00561838	0.00568617	0.00569552	0.00566203	0.00559696	0.00550261	0.00537165	0.00519026	0.00494423	0.00462535	0.00423608	0.0037906	0.00331241	0.00282929	0.00236757	0.00194756	0.00158109	0.00127163	0.00101622	0.000808273	0.000640243	0.000505562	0.000399513	0.00031927	0.000263396	0.000231136	0.000221757	0.000234053	0.000266048	0.000314941	0.000377272	0.000449326	0.000527698	0.000609872
6.22424	0.00090676	0.00114162	0.00139492	0.0016606	0.00193489	0.00221747	0.0025113	0.00282081	0.0031488	0.00349313	0.00384451	0.00418658	0.00449863	0.00476045	0.00495753	0.00508477	0.00514716	0.0051569	0.00512806	0.00507075	0.00498703	0.00487017	0.00470765	0.00448657	0.00419952	0.00384868	0.00344689	0.00301537	0.00257918	0.00216206	0.00178225	0.00145034	0.0011694	0.000936723	0.000746384	0.000591697	0.000466898	0.000367931	0.000292444	0.000239306	0.000207948	0.000197759	0.000207639	0.000235759	0.000279519	0.000335732	0.000400992	0.000472205	0.000547101
6.29212	0.000793869	0.000999629	0.0012216	0.00145449	0.00169501	0.0019429	0.00220075	0.00247247	0.00276053	0.00306308	0.00337201	0.00367302	0.00394801	0.00417931	0.00435423	0.00446836	0.00452604	0.00453793	0.00451628	0.00446978	0.00440002	0.00430093	0.00416134	0.00396982	0.00371981	0.0034133	0.00306161	0.00268345	0.00230083	0.00193456	0.00160055	0.00130799	0.00105946	0.000852541	0.0006821	0.000542419	0.000428669	0.000337557	0.000267274	0.000217032	0.000186459	0.000175069	0.000181879	0.000205221	0.000242735	0.000291549	0.000348628	0.000411234	0.000477381
6.36	0.000671778	0.000846109	0.0010343	0.00123193	0.00143626	0.00164711	0.00186675	0.0020985	0.00234447	0.0026031	0.0028675	0.00312553	0.00336186	0.00356153	0.00371384	0.00381509	0.003869	0.00388455	0.003872	0.00383847	0.00378498	0.00370601	0.00359174	0.00343226	0.00322195	0.00296257	0.00266392	0.00234209	0.00201596	0.00170324	0.00141741	0.00116612	0.000951454	0.000771283	0.000621304	0.000496848	0.00039411	0.000310638	0.000245229	0.000197475	0.000167226	0.000154121	0.000157293	0.000175237	0.000205835	0.00024655	0.000294733	0.000348025	0.000404743
[truncated: 51 more columns]

[truncated: 11 more sheets: Figure 4b, Figure 4e, Figure 5g, Figure 5h, Figure 6b, Figure 6c, Figure 6e, Figure 6f, Figure 7h top, Figure 7h down, Figure 7j]
